# Supplementary material for: Lithium carbonate-promoted mixed rare earth oxides as a generalized strategy for oxidative coupling of methane with exceptional yields
Source: Nat Commun. 2023 Nov 27;14:7749. doi: 10.1038/s41467-023-43682-5 (PMC10682025; doi:10.1038/s41467-023-43682-5)
Supplement: Supplementary file 3 — Source Data [file 41467_2023_43682_MOESM3_ESM.xlsx]

## Sheet: Fig.1a
Figure 1a	In-situ XRD on LaPrO3+x@5Li2CO3 under air at 700°C
LaPrO3+x@5Li2CO3 as-prepared at RT		LaPrO3+x@5Li2CO3 heated to 700°C under Ar		LaPrO3+x heated to 700°C under Ar		LaPrO3+x as-prepared at RT
Theta	Intensity (a.u.)	Theta	Intensity (a.u.)	Theta	Intensity (a.u.)	Theta	Intensity (a.u.)
15.0354	369.599	15.035	337.28	15.0354	1055	15.0354	795.997
15.0744	363.53	15.074	328.32	15.0744	1029.27	15.0744	748.482
15.1134	369.742	15.113	344.32	15.1134	1026.07	15.1134	790.152
15.1524	378.657	15.152	348.16	15.1524	1022.1	15.1524	742.475
15.1914	365.876	15.191	357.76	15.1914	1105.55	15.1914	773.656
15.2304	374.46	15.23	341.12	15.2304	988.308	15.2304	824.426
15.2694	365.648	15.269	361.6	15.2694	991.388	15.2694	709.429
15.3084	348.444	15.308	334.72	15.3084	1006.9	15.3084	814.6
15.3474	342.783	15.347	347.52	15.3474	972.103	15.3474	791.705
15.3864	362.56	15.386	328.96	15.3864	1009.08	15.3864	759.863
15.4254	355.159	15.425	343.04	15.4254	994.067	15.4254	760.59
15.4644	356.749	15.464	341.76	15.4644	992.007	15.4644	728.935
15.5034	353.076	15.503	329.6	15.5034	1011.39	15.5034	683.601
15.5424	332.785	15.542	337.28	15.5424	934.722	15.5424	787.735
15.5814	351.224	15.581	317.44	15.5814	1012.56	15.5814	738.563
15.6204	365.337	15.62	341.12	15.6204	992.109	15.6204	765.457
15.6594	351.266	15.659	344.32	15.6594	1033.09	15.6594	768.622
15.6984	348.934	15.698	355.2	15.6984	1065.28	15.6984	712.307
15.7374	369.221	15.737	336.64	15.7374	1054.4	15.7374	774.931
15.7764	364.298	15.776	338.56	15.7764	1055.06	15.7764	816.973
15.8154	374.524	15.815	328.32	15.8154	1027.13	15.8154	746.839
15.8544	373.803	15.854	320.64	15.8544	1003.38	15.8544	713.756
15.8934	356.543	15.893	313.6	15.8934	998.225	15.8934	747.528
15.9324	336.97	15.932	324.48	15.9324	1020.36	15.9324	773.423
15.9714	331.926	15.971	340.48	15.9714	1039.2	15.9714	769.625
16.0104	361.814	16.01	348.8	16.0104	960.293	16.0104	754.222
16.0494	335.327	16.049	336	16.0494	962.688	16.0494	699.547
16.0884	335.164	16.088	311.04	16.0884	986.917	16.0884	740.574
16.1274	352.429	16.127	326.4	16.1274	956.574	16.1274	730.916
16.1664	340.812	16.166	343.68	16.1664	933.035	16.1664	718.293
16.2054	324.21	16.205	346.24	16.2054	925.495	16.2054	698.34
16.2444	330.712	16.244	336.64	16.2444	978.707	16.2444	738.474
16.2834	325.277	16.283	309.12	16.2834	960.693	16.2834	712.231
16.3224	349.232	16.322	332.8	16.3224	964.547	16.3224	697.403
16.3614	335.989	16.361	332.16	16.3614	919.018	16.3614	720.222
16.4004	313.243	16.4	316.16	16.4004	929.125	16.4004	670.574
16.4394	319.334	16.439	312.96	16.4394	914.654	16.4394	711.639
16.4784	322.298	16.478	327.68	16.4784	901.335	16.4784	722.893
16.5174	325.685	16.517	332.16	16.5174	936.154	16.5174	681.71
16.5564	327.658	16.556	321.92	16.5564	940.294	16.5564	659.648
16.5954	327.579	16.595	344.32	16.5954	928.594	16.5954	659.227
16.6344	328.477	16.634	338.56	16.6344	959.04	16.6344	707.089
16.6734	322.565	16.673	314.24	16.6734	955.297	16.6734	745.552
16.7124	315.537	16.712	307.84	16.7124	943.313	16.7124	712.592
16.7514	305.79	16.751	302.72	16.7514	943.499	16.7514	685.695
16.7904	310.953	16.79	314.88	16.7904	908.457	16.7904	679.809
16.8294	319.133	16.829	332.8	16.8294	900.401	16.8294	653.349
16.8684	320.537	16.868	334.72	16.8684	920.877	16.8684	666.957
16.9074	317.08	16.907	329.6	16.9074	895.063	16.9074	662.025
16.9464	308.022	16.946	310.4	16.9464	870.603	16.9464	647.391
16.9854	314.617	16.985	304.64	16.9854	854.355	16.9854	720.966
17.0244	325.332	17.024	316.8	17.0244	844.391	17.0244	765.187
17.0634	317.599	17.063	300.8	17.0634	877.724	17.0634	709.83
17.1024	301.483	17.102	286.72	17.1024	918.653	17.1024	654.677
17.1414	290.593	17.141	298.24	17.1414	902.583	17.1414	665.608
17.1804	299.835	17.18	309.76	17.1804	856.696	17.1804	671.259
17.2194	313.573	17.219	307.2	17.2194	853.338	17.2194	679.552
17.2584	311.956	17.258	303.36	17.2584	851.318	17.2584	688.817
17.2974	308.938	17.297	308.48	17.2974	867.599	17.2974	667.626
17.3364	303.547	17.336	307.2	17.3364	903.763	17.3364	693.128
17.3754	299.513	17.375	316.8	17.3754	898.769	17.3754	694.55
17.4144	304.508	17.414	309.76	17.4144	901.112	17.4144	683.003
17.4534	309.134	17.453	304	17.4534	903.497	17.4534	634.665
17.4924	300.103	17.492	300.8	17.4924	902.752	17.4924	642.251
17.5314	302.468	17.531	305.28	17.5314	910.138	17.5314	658.815
17.5704	311.314	17.57	307.84	17.5704	877.485	17.5704	631.926
17.6094	305.56	17.609	303.36	17.6094	858.21	17.6094	611.403
17.6484	290.832	17.648	308.48	17.6484	846.313	17.6484	656.027
17.6874	293.242	17.687	300.16	17.6874	847.416	17.6874	673.439
17.7264	299.943	17.726	328.96	17.7264	854.143	17.7264	682.25
17.7654	282.313	17.765	314.88	17.7654	841.859	17.7654	642.206
17.8044	289.894	17.804	299.52	17.8044	887.893	17.8044	611.097
17.8434	304.573	17.843	282.88	17.8434	846.595	17.8434	633.717
17.8824	307.865	17.882	296.96	17.8824	767.228	17.8824	659.308
17.9214	300.884	17.921	279.04	17.9214	844.006	17.9214	675.982
17.9604	291.914	17.96	288	17.9604	835.524	17.9604	638.695
17.9994	290.804	17.999	318.08	17.9994	819.858	17.9994	631.316
18.0384	297.324	18.038	290.56	18.0384	833.555	18.0384	620.476
18.0774	309.668	18.077	296.32	18.0774	800.631	18.0774	618.388
18.1164	279.294	18.116	298.24	18.1164	827.279	18.1164	605.356
18.1554	289.516	18.155	307.84	18.1554	790.356	18.1554	612.491
18.1944	273.672	18.194	278.4	18.1944	796.766	18.1944	647.042
18.2334	279.104	18.233	288.64	18.2334	824.367	18.2334	639.719
18.2724	272.879	18.272	305.28	18.2724	734.825	18.2724	641.593
18.3114	295.246	18.311	298.24	18.3114	814.342	18.3114	630.342
18.3504	298.299	18.35	294.4	18.3504	790.681	18.3504	614.365
18.3894	291.846	18.389	284.16	18.3894	754.524	18.3894	642.563
18.4284	292.613	18.428	287.36	18.4284	723.315	18.4284	575.047
18.4674	299.515	18.467	303.36	18.4674	797.454	18.4674	576.743
18.5064	275.088	18.506	280.96	18.5064	767.591	18.5064	629.857
18.5454	284.228	18.545	299.52	18.5454	731.392	18.5454	626.865
18.5844	297.243	18.584	251.52	18.5844	766.161	18.5844	607.84
18.6234	276.93	18.623	283.52	18.6234	751.097	18.6234	594.913
18.6624	279.915	18.662	272	18.6624	770.071	18.6624	577.098
18.7014	266.979	18.701	302.72	18.7014	737.765	18.7014	622.84
18.7404	278.914	18.74	265.6	18.7404	776.006	18.7404	580.841
18.7794	282.618	18.779	284.16	18.7794	776.727	18.7794	612.54
18.8184	277.626	18.818	264.96	18.8184	792.906	18.8184	642.053
18.8574	305.286	18.857	250.24	18.8574	814.57	18.8574	592.584
18.8964	293.701	18.896	269.44	18.8964	764.182	18.8964	613.305
18.9354	269.724	18.935	263.04	18.9354	773.749	18.9354	629.685
18.9744	285.302	18.974	252.16	18.9744	741.076	18.9744	589.092
19.0134	282.174	19.013	262.4	19.0134	759.776	19.0134	622.594
19.0524	245.871	19.052	275.84	19.0524	767.793	19.0524	588.745
19.0914	274.756	19.091	264.96	19.0914	771.878	19.0914	604.461
19.1304	276.757	19.13	279.04	19.1304	775.838	19.1304	549.432
19.1694	278.066	19.169	273.92	19.1694	711.525	19.1694	613.381
19.2084	274.132	19.208	286.08	19.2084	737.093	19.2084	586.978
19.2474	282.039	19.247	270.72	19.2474	768.714	19.2474	569.221
19.2864	286.098	19.286	251.52	19.2864	745.288	19.2864	598.314
19.3254	277.909	19.325	267.52	19.3254	759.323	19.3254	603.701
19.3644	264.848	19.364	252.8	19.3644	725.96	19.3644	564.465
19.4034	250.908	19.403	256.64	19.4034	738.002	19.4034	588.442
19.4424	265.27	19.442	261.12	19.4424	689.036	19.4424	541.035
19.4814	274.188	19.481	278.4	19.4814	710.678	19.4814	592.218
19.5204	263.749	19.52	290.56	19.5204	720.159	19.5204	586.402
19.5594	252.812	19.559	274.56	19.5594	701.477	19.5594	609.475
19.5984	263.944	19.598	280.32	19.5984	719.787	19.5984	587.124
19.6374	277.678	19.637	278.4	19.6374	728.98	19.6374	547.179
19.6764	270.39	19.676	266.24	19.6764	725.09	19.6764	584.243
19.7154	269.564	19.715	275.84	19.7154	719.959	19.7154	603.716
19.7544	263.473	19.754	274.56	19.7544	723.002	19.7544	576.426
19.7934	258.711	19.793	265.6	19.7934	700.32	19.7934	563.478
19.8324	273.668	19.832	253.44	19.8324	668.279	19.8324	581.494
19.8714	263.55	19.871	266.88	19.8714	658.664	19.8714	560.809
19.9104	258.189	19.91	270.72	19.9104	700.548	19.9104	507.422
19.9494	263.467	19.949	273.28	19.9494	748.495	19.9494	556.736
19.9884	262.573	19.988	273.28	19.9884	698.596	19.9884	546.19
20.0274	261.018	20.027	264.96	20.0274	740.511	20.0274	511.645
20.0664	253.505	20.066	285.44	20.0664	716.483	20.0664	533.966
20.1054	255.769	20.105	265.6	20.1054	663.177	20.1054	544.557
20.1444	253.387	20.144	258.56	20.1444	630.1	20.1444	537.702
20.1834	253.309	20.183	250.24	20.1834	647.544	20.1834	552.26
20.2224	249.418	20.222	251.52	20.2224	678.054	20.2224	517.823
20.2614	253.101	20.261	260.48	20.2614	680.301	20.2614	485.266
20.3004	262.167	20.3	264.32	20.3004	696.16	20.3004	566.19
20.3394	256.661	20.339	264.32	20.3394	679.331	20.3394	575.222
20.3784	256.944	20.378	265.6	20.3784	618.847	20.3784	553.415
20.4174	256.371	20.417	252.8	20.4174	672.474	20.4174	499.655
20.4564	248.608	20.456	255.36	20.4564	678.033	20.4564	518.667
20.4954	244.906	20.495	234.24	20.4954	664.611	20.4954	541.062
20.5344	247.206	20.534	256	20.5344	676.813	20.5344	514.97
20.5734	251.166	20.573	270.72	20.5734	677.641	20.5734	522.281
20.6124	245.208	20.612	271.36	20.6124	634.744	20.6124	545.14
20.6514	236.982	20.651	263.68	20.6514	644.386	20.6514	542.41
20.6904	243.316	20.69	248.32	20.6904	650.993	20.6904	547.79
20.7294	260.307	20.729	255.36	20.7294	618.67	20.7294	561.415
20.7684	254.941	20.768	263.68	20.7684	632.993	20.7684	531.436
20.8074	237.532	20.807	259.84	20.8074	646.501	20.8074	501.409
20.8464	241.576	20.846	272	20.8464	652.566	20.8464	509.914
20.8854	241.682	20.885	282.88	20.8854	681.89	20.8854	524.632
20.9244	236.934	20.924	265.6	20.9244	664.356	20.9244	522.954
20.9634	241.444	20.963	253.44	20.9634	645.267	20.9634	515.512
21.0024	237.538	21.002	261.12	21.0024	639.284	21.0024	512.112
21.0414	238.406	21.041	257.92	21.0414	611.341	21.0414	507.588
21.0804	254.247	21.08	268.16	21.0804	636.424	21.0804	520.327
21.1194	258.817	21.119	276.48	21.1194	663.962	21.1194	545.142
21.1584	249.575	21.158	263.04	21.1584	640.592	21.1584	542.154
21.1974	240.566	21.197	272.64	21.1974	660.45	21.1974	505.687
21.2364	237.656	21.236	262.4	21.2364	690.111	21.2364	522.083
21.2754	239.572	21.275	243.2	21.2754	651.745	21.2754	552.134
21.3144	230.645	21.314	257.28	21.3144	639.665	21.3144	505.771
21.3534	231.036	21.353	272	21.3534	634.767	21.3534	490.937
21.3924	248.126	21.392	259.84	21.3924	613.424	21.3924	481.917
21.4314	255.919	21.431	254.72	21.4314	622.501	21.4314	485.353
21.4704	244.446	21.47	270.72	21.4704	600.492	21.4704	478.384
21.5094	234.245	21.509	261.12	21.5094	581.003	21.5094	484.06
21.5484	232.446	21.548	252.16	21.5484	610.868	21.5484	508.714
21.5874	235.032	21.587	237.44	21.5874	643.341	21.5874	494.666
21.6264	221.086	21.626	246.4	21.6264	615.969	21.6264	508.589
21.6654	232.654	21.665	259.84	21.6654	582.775	21.6654	508.679
21.7044	234.738	21.704	259.84	21.7044	596.82	21.7044	505.471
21.7434	233.292	21.743	265.6	21.7434	569.163	21.7434	526.764
21.7824	230.696	21.782	240.64	21.7824	569.268	21.7824	530.437
21.8214	233.916	21.821	266.88	21.8214	650.14	21.8214	508.489
21.8604	234.952	21.86	270.72	21.8604	613.013	21.8604	459.275
21.8994	237.371	21.899	242.56	21.8994	617.364	21.8994	469.691
21.9384	228.081	21.938	242.56	21.9384	590.467	21.9384	469.192
21.9774	223.566	21.977	249.6	21.9774	591.702	21.9774	499.497
22.0164	236.833	22.016	240.64	22.0164	589.065	22.0164	476.571
22.0554	223.716	22.055	282.24	22.0554	617.218	22.0554	483.501
22.0944	223.702	22.094	270.08	22.0944	610.862	22.0944	479.412
22.1334	227.528	22.133	275.2	22.1334	579.704	22.1334	445.692
22.1724	223.819	22.172	274.56	22.1724	574.663	22.1724	471.505
22.2114	213.143	22.211	257.92	22.2114	608.443	22.2114	514.493
22.2504	222.577	22.25	284.16	22.2504	585.196	22.2504	504.578
22.2894	224.127	22.289	258.56	22.2894	576.622	22.2894	531.208
22.3284	226.771	22.328	272.64	22.3284	581.883	22.3284	486.054
22.3674	222.109	22.367	278.4	22.3674	588.562	22.3674	443.446
22.4064	228.502	22.406	245.12	22.4064	562.249	22.4064	468.886
22.4454	225.147	22.445	246.4	22.4454	574.79	22.4454	448.151
22.4844	216.911	22.484	242.56	22.4844	557.001	22.4844	453.836
22.5234	229.031	22.523	259.2	22.5234	612.069	22.5234	432.603
22.5624	225.5	22.562	257.92	22.5624	565.769	22.5624	486.003
22.6014	219.009	22.601	279.04	22.6014	570.701	22.6014	483.976
22.6404	223.288	22.64	257.28	22.6404	531.242	22.6404	459.329
22.6794	223.754	22.679	273.92	22.6794	551.711	22.6794	463.009
22.7184	211.078	22.718	283.52	22.7184	597.778	22.7184	445.958
22.7574	225.711	22.757	283.52	22.7574	592.091	22.7574	444.769
22.7964	236.058	22.796	267.52	22.7964	567.571	22.7964	439.029
22.8354	227.886	22.835	279.68	22.8354	550.864	22.8354	440.407
22.8744	220.542	22.874	243.2	22.8744	542.133	22.8744	465.818
22.9134	221.863	22.913	237.44	22.9134	564.905	22.9134	433.145
22.9524	232.383	22.952	284.16	22.9524	573.876	22.9524	461.591
22.9914	232.795	22.991	268.16	22.9914	574.98	22.9914	487.376
23.0304	199.83	23.03	225.92	23.0304	560.515	23.0304	477.378
23.0694	203.502	23.069	261.12	23.0694	552.329	23.0694	455.948
23.1084	234.262	23.108	267.52	23.1084	547.274	23.1084	432.297
23.1474	228.512	23.147	281.6	23.1474	549.812	23.1474	462.833
23.1864	225.532	23.186	277.76	23.1864	583.349	23.1864	469.635
23.2254	238.286	23.225	250.88	23.2254	520.945	23.2254	431.517
23.2644	224.966	23.264	257.92	23.2644	530.413	23.2644	447.038
23.3034	214.612	23.303	279.04	23.3034	539.15	23.3034	470.496
23.3424	218.093	23.342	266.88	23.3424	551.529	23.3424	441.088
23.3814	242.279	23.381	242.56	23.3814	510.926	23.3814	460.672
23.4204	223.414	23.42	261.76	23.4204	570.007	23.4204	471.804
23.4594	228.227	23.459	292.48	23.4594	538.878	23.4594	482.428
23.4984	234.118	23.498	260.48	23.4984	544.707	23.4984	485.697
23.5374	213.509	23.537	282.24	23.5374	554.537	23.5374	468.427
23.5764	215.72	23.576	255.36	23.5764	579.133	23.5764	446.787
23.6154	227.963	23.615	246.4	23.6154	551.321	23.6154	435.649
23.6544	210.814	23.654	253.44	23.6544	555.304	23.6544	455.797
23.6934	200.607	23.693	254.08	23.6934	540.464	23.6934	448.247
23.7324	217.678	23.732	252.8	23.7324	546.239	23.7324	444.216
23.7714	214.583	23.771	291.84	23.7714	544.339	23.7714	428.455
23.8104	212.882	23.81	273.92	23.8104	492.348	23.8104	460.076
23.8494	211.644	23.849	254.08	23.8494	505.767	23.8494	483.859
23.8884	214.591	23.888	257.92	23.8884	526.966	23.8884	435.669
23.9274	211.8	23.927	275.84	23.9274	550.184	23.9274	390.707
23.9664	204.967	23.966	266.88	23.9664	531.531	23.9664	413.026
24.0054	210.784	24.005	285.44	24.0054	559.334	24.0054	436.489
24.0444	211.98	24.044	254.72	24.0444	547.809	24.0444	443.835
24.0834	210.829	24.083	241.92	24.0834	560.04	24.0834	451.286
24.1224	201.483	24.122	250.24	24.1224	551.398	24.1224	442.972
24.1614	202.579	24.161	252.8	24.1614	513.164	24.1614	412.911
24.2004	216.473	24.2	264.96	24.2004	507.691	24.2004	435.753
24.2394	217.219	24.239	264.96	24.2394	510.687	24.2394	449.712
24.2784	201.008	24.278	247.04	24.2784	492.496	24.2784	429.199
24.3174	210.118	24.317	272.64	24.3174	496.412	24.3174	410.702
24.3564	219.122	24.356	271.36	24.3564	510.265	24.3564	403.469
24.3954	201.118	24.395	247.04	24.3954	519.571	24.3954	417.469
24.4344	196.79	24.434	248.32	24.4344	524.221	24.4344	457.439
24.4734	198.194	24.473	248.32	24.4734	520.213	24.4734	420.715
24.5124	200.665	24.512	264.96	24.5124	527.604	24.5124	420.692
24.5514	203.58	24.551	268.16	24.5514	530.951	24.5514	423.265
24.5904	204.379	24.59	258.56	24.5904	511.501	24.5904	436.732
24.6294	200.287	24.629	285.44	24.6294	534.203	24.6294	451.035
24.6684	197.121	24.668	291.84	24.6684	551.57	24.6684	429.724
24.7074	204.073	24.707	280.32	24.7074	510.108	24.7074	430.945
24.7464	199.014	24.746	263.04	24.7464	475.122	24.7464	449.414
24.7854	209.271	24.785	257.28	24.7854	498.092	24.7854	441.459
24.8244	212.522	24.824	274.56	24.8244	518.38	24.8244	423.417
24.8634	194.404	24.863	266.88	24.8634	501.012	24.8634	439.987
24.9024	200.582	24.902	255.36	24.9024	538.455	24.9024	439.437
24.9414	198.142	24.941	257.28	24.9414	551.106	24.9414	418.442
24.9804	185.27	24.98	253.44	24.9804	521.749	24.9804	406.848
25.0194	185.298	25.019	258.56	25.0194	538.223	25.0194	414.538
25.0584	193.481	25.058	270.08	25.0584	534.354	25.0584	415.354
25.0974	202.252	25.097	269.44	25.0974	495.079	25.0974	410.847
25.1364	194.08	25.136	261.12	25.1364	469.478	25.1364	431.668
25.1754	193.819	25.175	265.6	25.1754	505.309	25.1754	422.807
25.2144	200.993	25.214	274.56	25.2144	505.746	25.2144	432.131
25.2534	195.464	25.253	278.4	25.2534	471.206	25.2534	423.199
25.2924	190.317	25.292	275.84	25.2924	498.259	25.2924	418.736
25.3314	190.847	25.331	259.2	25.3314	540.234	25.3314	442.791
25.3704	188.139	25.37	238.08	25.3704	524.949	25.3704	454.249
25.4094	194.768	25.409	242.56	25.4094	481.505	25.4094	412.13
25.4484	208.015	25.448	247.04	25.4484	480.742	25.4484	405.264
25.4874	204.263	25.487	254.72	25.4874	487.022	25.4874	417.389
25.5264	198.56	25.526	280.96	25.5264	506.422	25.5264	411.414
25.5654	203.392	25.565	263.04	25.5654	476.263	25.5654	404.447
25.6044	201.092	25.604	252.16	25.6044	482.534	25.6044	427.537
25.6434	200.573	25.643	275.2	25.6434	511.44	25.6434	395.644
25.6824	201.168	25.682	253.44	25.6824	485.793	25.6824	371.342
25.7214	186.918	25.721	257.92	25.7214	505.752	25.7214	392.533
25.7604	187.648	25.76	256	25.7604	477.275	25.7604	382.787
25.7994	186.654	25.799	253.44	25.7994	474.866	25.7994	404.663
25.8384	196.455	25.838	245.12	25.8384	470.531	25.8384	413.745
25.8774	189.932	25.877	260.48	25.8774	490.527	25.8774	405.654
25.9164	189.146	25.916	284.8	25.9164	511.467	25.9164	396.637
25.9554	186.155	25.955	246.4	25.9554	501.005	25.9554	412.426
25.9944	186.523	25.994	259.2	25.9944	463.452	25.9944	415.062
26.0334	185.347	26.033	241.92	26.0334	480.003	26.0334	424.657
26.0724	187.801	26.072	256.64	26.0724	481.539	26.0724	444.507
26.1114	176.366	26.111	249.6	26.1114	479.628	26.1114	425.991
26.1504	180.716	26.15	257.28	26.1504	450.439	26.1504	396.717
26.1894	186.747	26.189	246.4	26.1894	489.705	26.1894	421.053
26.2284	179.65	26.228	241.28	26.2284	492.422	26.2284	391.102
26.2674	177.369	26.267	249.6	26.2674	533.756	26.2674	445.03
26.3064	185.379	26.306	265.6	26.3064	475.54	26.3064	398.063
26.3454	193.388	26.345	229.12	26.3454	540.087	26.3454	404.145
26.3844	186.105	26.384	243.2	26.3844	548.471	26.3844	394.962
26.4234	185.265	26.423	256.64	26.4234	496.182	26.4234	378.09
26.4624	180.067	26.462	234.24	26.4624	487.589	26.4624	437.941
26.5014	181.398	26.501	265.6	26.5014	477.565	26.5014	419.328
26.5404	187.34	26.54	245.12	26.5404	512.483	26.5404	434.659
26.5794	179.976	26.579	264.96	26.5794	457.334	26.5794	438.845
26.6184	194.902	26.618	275.2	26.6184	491.791	26.6184	380.613
26.6574	184.675	26.657	234.24	26.6574	489.687	26.6574	443.924
26.6964	181.895	26.696	257.92	26.6964	525.773	26.6964	420.435
26.7354	182.901	26.735	290.56	26.7354	490.026	26.7354	432.842
26.7744	192.857	26.774	277.76	26.7744	492.351	26.7744	427.07
26.8134	177.385	26.813	245.12	26.8134	517.872	26.8134	431.916
26.8524	191.907	26.852	267.52	26.8524	480.249	26.8524	407.164
26.8914	196.46	26.891	287.36	26.8914	505.578	26.8914	462.086
26.9304	195.236	26.93	277.12	26.9304	506.977	26.9304	412.37
26.9694	189.29	26.969	265.6	26.9694	482.909	26.9694	450.519
27.0084	196.19	27.008	299.52	27.0084	505.851	27.0084	448.188
27.0474	201.308	27.047	286.72	27.0474	510.755	27.0474	456.477
27.0864	217.293	27.086	302.08	27.0864	554.902	27.0864	439.257
27.1254	195.731	27.125	295.04	27.1254	473.912	27.1254	477.739
27.1644	206.545	27.164	286.08	27.1644	527.339	27.1644	498.373
27.2034	204.118	27.203	283.52	27.2034	556.515	27.2034	513.567
27.2424	208.266	27.242	310.4	27.2424	576.891	27.2424	537.362
27.2814	200.075	27.281	287.36	27.2814	598.462	27.2814	543.542
27.3204	212.917	27.32	325.76	27.3204	675.305	27.3204	625.303
27.3594	226.001	27.359	366.08	27.3594	699.838	27.3594	744.209
27.3984	232.521	27.398	352.64	27.3984	803.707	27.3984	884.073
27.4374	252.482	27.437	393.6	27.4374	887.739	27.4374	1072.26
27.4764	285.387	27.476	474.88	27.4764	1036.91	27.4764	1356.79
27.5154	310.78	27.515	583.68	27.5154	1195.99	27.5154	1695.72
27.5544	353.82	27.554	684.8	27.5544	1401.6	27.5544	2200.25
27.5934	465.496	27.593	807.68	27.5934	1666.61	27.5934	2729.28
27.6324	601.293	27.632	878.08	27.6324	2040.64	27.6324	3104.94
27.6714	875.476	27.671	1040	27.6714	2338.16	27.6714	3160.89
27.7104	1208.95	27.71	1289.6	27.7104	2539.67	27.7104	2932.2
27.7494	1705.35	27.749	1672.32	27.7494	2574.13	27.7494	2456.79
27.7884	2462.4	27.788	2128.64	27.7884	2409.6	27.7884	1923.84
27.8274	3024.18	27.827	2747.52	27.8274	2107.17	27.8274	1467.64
27.8664	2670.05	27.866	3211.52	27.8664	1763.83	27.8664	1112.07
27.9054	1944.1	27.905	3374.72	27.9054	1501.21	27.9054	847.676
27.9444	1208.4	27.944	3278.08	27.9444	1260.94	27.9444	655.037
27.9834	683.269	27.983	2545.28	27.9834	1010.32	27.9834	638.178
28.0224	437.529	28.022	1633.92	28.0224	879.335	28.0224	560.842
28.0614	333.223	28.061	994.56	28.0614	787.094	28.0614	545.699
28.1004	273.642	28.1	624	28.1004	687.691	28.1004	471.123
28.1394	236.286	28.139	428.8	28.1394	628.361	28.1394	445.99
28.1784	231.818	28.178	376.32	28.1784	597.943	28.1784	416.6
28.2174	227.697	28.217	360.96	28.2174	583.834	28.2174	413.16
28.2564	228.826	28.256	327.68	28.2564	607.731	28.2564	412.458
28.2954	228.728	28.295	291.84	28.2954	565.998	28.2954	442.71
28.3344	213.947	28.334	266.88	28.3344	538.169	28.3344	428.245
28.3734	208.284	28.373	256	28.3734	531.059	28.3734	419.934
28.4124	211.459	28.412	260.48	28.4124	514.457	28.4124	418.86
28.4514	207.685	28.451	256	28.4514	459.305	28.4514	416.697
28.4904	201.961	28.49	263.68	28.4904	469.418	28.4904	413.658
28.5294	191.953	28.529	262.4	28.5294	482.162	28.5294	393.696
28.5684	186.047	28.568	275.84	28.5684	474.801	28.5684	379.775
28.6074	191.79	28.607	280.32	28.6074	453.629	28.6074	385.096
28.6464	185.239	28.646	281.6	28.6464	415.427	28.6464	395.837
28.6854	172.361	28.685	280.96	28.6854	433.107	28.6854	400.53
28.7244	174.438	28.724	272.64	28.7244	468.245	28.7244	396.347
28.7634	179.742	28.763	277.76	28.7634	477.54	28.7634	405.194
28.8024	172.176	28.802	265.6	28.8024	464.582	28.8024	410.044
28.8414	172.452	28.841	250.24	28.8414	448.028	28.8414	373.726
28.8804	177.378	28.88	261.12	28.8804	443.639	28.8804	354.492
28.9194	174.564	28.919	273.92	28.9194	440.003	28.9194	377.226
28.9584	180.174	28.958	283.52	28.9584	434.053	28.9584	370.32
28.9974	183.01	28.997	277.76	28.9974	443.573	28.9974	362.229
29.0364	178.583	29.036	257.92	29.0364	471.448	29.0364	385.82
29.0754	175.05	29.075	254.72	29.0754	466.024	29.0754	390.291
29.1144	179.04	29.114	263.04	29.1144	448.094	29.1144	395.528
29.1534	178.676	29.153	282.88	29.1534	442.819	29.1534	401.494
29.1924	171.984	29.192	295.04	29.1924	434.189	29.1924	394.206
29.2314	178.015	29.231	305.28	29.2314	427.743	29.2314	398.439
29.2704	172.614	29.27	295.68	29.2704	411.895	29.2704	389.598
29.3094	161.292	29.309	274.56	29.3094	417.951	29.3094	354.002
29.3484	160.082	29.348	261.76	29.3484	410.095	29.3484	340.568
29.3874	158.602	29.387	261.76	29.3874	409.315	29.3874	353.342
29.4264	152.807	29.426	246.4	29.4264	441.837	29.4264	380.968
29.4654	155.628	29.465	238.08	29.4654	422.688	29.4654	367.496
29.5044	160.685	29.504	251.52	29.5044	424.148	29.5044	347.191
29.5434	166.464	29.543	246.4	29.5434	429.296	29.5434	366.05
29.5824	170.55	29.582	284.8	29.5824	422.498	29.5824	390.611
29.6214	173.082	29.621	270.72	29.6214	423.69	29.6214	380.377
29.6604	162.822	29.66	254.72	29.6604	416.308	29.6604	368.985
29.6994	165.468	29.699	264.32	29.6994	412.272	29.6994	371.964
29.7384	158.125	29.738	251.52	29.7384	415.855	29.7384	374.298
29.7774	170.542	29.777	257.92	29.7774	426.247	29.7774	370.721
29.8164	164.497	29.816	238.72	29.8164	433.003	29.8164	403.974
29.8554	169.247	29.855	253.44	29.8554	429.56	29.8554	380.887
29.8944	161.524	29.894	264.96	29.8944	425.91	29.8944	361.176
29.9334	167.765	29.933	247.04	29.9334	444.336	29.9334	376.823
29.9724	170.029	29.972	239.36	29.9724	420.188	29.9724	382.4
30.0114	164.984	30.011	240	30.0114	466.915	30.0114	395.989
30.0504	160.182	30.05	272.64	30.0504	469.519	30.0504	408.865
30.0894	164.961	30.089	281.6	30.0894	509.083	30.0894	390.683
30.1284	162.199	30.128	275.2	30.1284	450.006	30.1284	386.959
30.1674	168.732	30.167	247.04	30.1674	471.904	30.1674	354.658
30.2064	155.438	30.206	250.24	30.2064	483.43	30.2064	378.32
30.2454	151.999	30.245	270.72	30.2454	517.661	30.2454	362.654
30.2844	162.411	30.284	244.48	30.2844	483.93	30.2844	367.966
30.3234	160.063	30.323	289.92	30.3234	489.718	30.3234	370.915
30.3624	156.724	30.362	243.84	30.3624	422.902	30.3624	340.516
30.4014	160.463	30.401	270.08	30.4014	420.825	30.4014	364.634
30.4404	155.948	30.44	263.04	30.4404	409.084	30.4404	378.016
30.4794	144.289	30.479	252.8	30.4794	408.497	30.4794	344.623
30.5184	158.376	30.518	264.32	30.5184	390.402	30.5184	351.664
30.5574	154.207	30.557	265.6	30.5574	412.003	30.5574	331.919
30.5964	160.775	30.596	246.4	30.5964	409.829	30.5964	348.264
30.6354	166.318	30.635	241.92	30.6354	359.283	30.6354	331.376
30.6744	163.735	30.674	252.8	30.6744	367.303	30.6744	342.706
30.7134	163.649	30.713	266.88	30.7134	335.413	30.7134	329.323
30.7524	156.793	30.752	276.48	30.7524	373.014	30.7524	358.997
30.7914	150.456	30.791	256.64	30.7914	381.925	30.7914	355.037
30.8304	146.475	30.83	245.12	30.8304	404.577	30.8304	330.466
30.8694	147.696	30.869	261.76	30.8694	434.15	30.8694	356.234
30.9084	163.89	30.908	239.36	30.9084	382.113	30.9084	340.655
30.9474	168.088	30.947	252.16	30.9474	374.292	30.9474	336.196
30.9864	150.939	30.986	255.36	30.9864	376.828	30.9864	354.839
31.0254	156.818	31.025	264.32	31.0254	374.189	31.0254	342.939
31.0644	156.597	31.064	242.56	31.0644	367.549	31.0644	367.817
31.1034	149.968	31.103	268.16	31.1034	351.498	31.1034	334.434
31.1424	145.967	31.142	274.56	31.1424	332.863	31.1424	338.219
31.1814	150.359	31.181	252.16	31.1814	405.054	31.1814	363.091
31.2204	147.876	31.22	261.76	31.2204	418.414	31.2204	330.712
31.2594	144.444	31.259	261.76	31.2594	364.045	31.2594	376.599
31.2984	144.684	31.298	260.48	31.2984	375.82	31.2984	362.424
31.3374	150.712	31.337	282.88	31.3374	385.823	31.3374	350.478
31.3764	153.083	31.376	261.12	31.3764	357.513	31.3764	343.947
31.4154	156.221	31.415	290.56	31.4154	372.819	31.4154	344.668
31.4544	167.113	31.454	296.32	31.4544	359.725	31.4544	363.925
31.4934	183.64	31.493	318.72	31.4934	371.446	31.4934	329.8
31.5324	192.716	31.532	309.76	31.5324	397.484	31.5324	357.936
31.5714	176.363	31.571	288	31.5714	371.266	31.5714	361.434
31.6104	184.263	31.61	300.16	31.6104	399.022	31.6104	389.758
31.6494	179.488	31.649	300.16	31.6494	402.818	31.6494	393.364
31.6884	174.219	31.688	297.6	31.6884	376.581	31.6884	402.688
31.7274	180.968	31.727	310.4	31.7274	406.667	31.7274	467.772
31.7664	196.155	31.766	330.88	31.7664	476.242	31.7664	487.26
31.8054	206.588	31.805	354.56	31.8054	498.913	31.8054	538.318
31.8444	213.818	31.844	363.52	31.8444	510.856	31.8444	640.928
31.8834	222.205	31.883	403.2	31.8834	541.406	31.8834	758.633
31.9224	218.234	31.922	455.68	31.9224	627.295	31.9224	894.332
31.9614	235.633	31.961	468.48	31.9614	729.073	31.9614	1002.22
32.0004	261.299	32	501.76	32.0004	772.96	32.0004	1080.19
32.0394	309.321	32.039	549.12	32.0394	836.958	32.0394	1150.18
32.0784	376.784	32.078	645.12	32.0784	907.499	32.0784	1079.39
32.1174	477.46	32.117	778.88	32.1174	998.334	32.1174	933.249
32.1564	623.505	32.156	970.88	32.1564	1028.57	32.1564	797.271
32.1954	878.389	32.195	1203.84	32.1954	934.951	32.1954	662.851
32.2344	1001.4	32.234	1402.88	32.2344	856.162	32.2344	524.604
32.2734	873.52	32.273	1507.84	32.2734	795.771	32.2734	467.088
32.3124	686.123	32.312	1379.84	32.3124	654.368	32.3124	436.198
32.3514	484.435	32.351	1059.2	32.3514	596.057	32.3514	375.196
32.3904	316.055	32.39	757.12	32.3904	545.034	32.3904	357.695
32.4294	233.289	32.429	520.32	32.4294	479.739	32.4294	372.324
32.4684	204.834	32.468	388.48	32.4684	450.406	32.4684	348.731
32.5074	189.171	32.507	350.72	32.5074	437.784	32.5074	324.228
32.5464	170.292	32.546	321.92	32.5464	394.593	32.5464	353.06
32.5854	162.209	32.585	288	32.5854	385.68	32.5854	347.975
32.6244	161.801	32.624	282.88	32.6244	367.05	32.6244	307.351
32.6634	154.902	32.663	278.4	32.6634	338.244	32.6634	304.274
32.7024	151.757	32.702	263.04	32.7024	341.961	32.7024	325.127
32.7414	145.019	32.741	248.96	32.7414	336.517	32.7414	346.908
32.7804	143.249	32.78	230.4	32.7804	346.651	32.7804	332.734
32.8194	149.667	32.819	237.44	32.8194	376.119	32.8194	315.561
32.8584	142.185	32.858	257.28	32.8584	360.087	32.8584	336.175
32.8974	137.145	32.897	257.92	32.8974	323.192	32.8974	333.967
32.9364	144.579	32.936	263.68	32.9364	333.242	32.9364	299.065
32.9754	149.424	32.975	270.72	32.9754	336.644	32.9754	291.076
33.0144	144.274	33.014	250.88	33.0144	329.267	33.0144	312.23
33.0534	138.338	33.053	240	33.0534	335.736	33.0534	300.12
33.0924	137.625	33.092	250.88	33.0924	354.498	33.0924	296.924
33.1314	137.678	33.131	243.2	33.1314	364.795	33.1314	318.705
33.1704	139.18	33.17	245.76	33.1704	342.835	33.1704	294.121
33.2094	147.101	33.209	255.36	33.2094	309.012	33.2094	290.912
33.2484	139.218	33.248	266.88	33.2484	323.526	33.2484	309.002
33.2874	129.669	33.287	259.2	33.2874	331.093	33.2874	297.598
33.3264	135.426	33.326	231.68	33.3264	308.419	33.3264	295.711
33.3654	137.104	33.365	248.32	33.3654	312.157	33.3654	324.271
33.4044	138.176	33.404	252.8	33.4044	345.309	33.4044	315.249
33.4434	129.459	33.443	253.44	33.4434	346.419	33.4434	316.718
33.4824	143.271	33.482	240	33.4824	339.934	33.4824	309.9
33.5214	148.067	33.521	253.44	33.5214	324.957	33.5214	321.66
33.5604	138.792	33.56	253.44	33.5604	312.027	33.5604	304.01
33.5994	147.136	33.599	241.92	33.5994	328.387	33.5994	298.754
33.6384	144.772	33.638	247.04	33.6384	326.661	33.6384	279.479
33.6774	122.37	33.677	247.68	33.6774	316.374	33.6774	297.431
33.7164	123.222	33.716	250.88	33.7164	327.272	33.7164	295.441
33.7554	135.531	33.755	234.88	33.7554	336.953	33.7554	308.68
33.7944	134.158	33.794	234.24	33.7944	372.269	33.7944	305.733
33.8334	127.757	33.833	220.16	33.8334	332.699	33.8334	328.088
33.8724	124.333	33.872	244.48	33.8724	342.059	33.8724	317.531
33.9114	125.232	33.911	250.24	33.9114	325.026	33.9114	327.049
33.9504	125.837	33.95	250.24	33.9504	316.251	33.9504	321.703
33.9894	133.749	33.989	241.28	33.9894	313.891	33.9894	355.378
34.0284	128.715	34.028	260.48	34.0284	311.79	34.0284	295.995
34.0674	132.69	34.067	223.36	34.0674	288.396	34.0674	292.237
34.1064	140.359	34.106	244.48	34.1064	324.155	34.1064	293.971
34.1454	128.809	34.145	248.96	34.1454	306.834	34.1454	269.972
34.1844	121.901	34.184	247.04	34.1844	334.568	34.1844	298.567
34.2234	131.485	34.223	231.04	34.2234	313.391	34.2234	282.002
34.2624	133.139	34.262	261.12	34.2624	284.526	34.2624	286.01
34.3014	129.912	34.301	235.52	34.3014	328.428	34.3014	318.215
34.3404	135.531	34.34	250.88	34.3404	314.179	34.3404	308.082
34.3794	137.572	34.379	241.92	34.3794	315.767	34.3794	279.573
34.4184	122.004	34.418	229.76	34.4184	313.277	34.4184	298.895
34.4574	128.031	34.457	221.44	34.4574	318.177	34.4574	309.064
34.4964	136.339	34.496	236.8	34.4964	333.78	34.4964	280.004
34.5354	122.124	34.535	231.04	34.5354	270.963	34.5354	317.251
34.5744	121.917	34.574	227.84	34.5744	271.363	34.5744	274.467
34.6134	124.067	34.613	201.6	34.6134	317.224	34.6134	290.945
34.6524	127.547	34.652	240	34.6524	277.455	34.6524	287.939
34.6914	136.26	34.691	253.44	34.6914	326.959	34.6914	281.008
34.7304	131.256	34.73	237.44	34.7304	321.067	34.7304	292.873
34.7694	132.246	34.769	251.52	34.7694	338.63	34.7694	347.844
34.8084	138.73	34.808	241.28	34.8084	317.676	34.8084	296.655
34.8474	131.003	34.847	258.56	34.8474	345.787	34.8474	289.245
34.8864	126.869	34.886	232.32	34.8864	328.961	34.8864	290.901
34.9254	128.672	34.925	231.68	34.9254	320.485	34.9254	244.019
34.9644	113.925	34.964	217.6	34.9644	280.953	34.9644	267.034
35.0034	124.084	35.003	242.56	35.0034	302.837	35.0034	294.757
35.0424	121.428	35.042	245.76	35.0424	304.092	35.0424	287.903
35.0814	135.227	35.081	234.88	35.0814	294.102	35.0814	304.102
35.1204	129.206	35.12	224	35.1204	286.772	35.1204	302.442
35.1594	142.336	35.159	216.32	35.1594	316.777	35.1594	282.611
35.1984	138.235	35.198	223.36	35.1984	347.977	35.1984	245.196
35.2374	133.893	35.237	232.96	35.2374	319.314	35.2374	289.035
35.2764	125.851	35.276	238.72	35.2764	317.404	35.2764	303.805
35.3154	118.035	35.315	230.4	35.3154	313.8	35.3154	275.588
35.3544	126.324	35.354	243.2	35.3544	322.968	35.3544	325.645
35.3934	118.639	35.393	252.16	35.3934	307.77	35.3934	308.282
35.4324	121.074	35.432	232.96	35.4324	269.144	35.4324	296.328
35.4714	121.921	35.471	241.28	35.4714	273.013	35.4714	304.611
35.5104	119.337	35.51	236.16	35.5104	281.538	35.5104	268.252
35.5494	124.498	35.549	238.72	35.5494	300.963	35.5494	296.267
35.5884	124.901	35.588	232.32	35.5884	305.231	35.5884	292.353
35.6274	128.999	35.627	251.52	35.6274	303.48	35.6274	263.647
35.6664	122.978	35.666	236.8	35.6664	298.466	35.6664	255.226
35.7054	129.626	35.705	213.12	35.7054	275.509	35.7054	255.002
35.7444	125.781	35.744	229.12	35.7444	296.52	35.7444	257.196
35.7834	125.317	35.783	248.32	35.7834	310.609	35.7834	263.051
35.8224	119.115	35.822	211.2	35.8224	297.774	35.8224	280.653
35.8614	124.685	35.861	204.8	35.8614	314.45	35.8614	270.166
35.9004	130.112	35.9	204.8	35.9004	301.18	35.9004	274.067
35.9394	134.388	35.939	215.68	35.9394	291.002	35.9394	300.815
35.9784	127.044	35.978	222.72	35.9784	305.109	35.9784	302.269
36.0174	127.786	36.017	220.8	36.0174	328.548	36.0174	286.089
36.0564	127.619	36.056	217.6	36.0564	333.743	36.0564	278.698
36.0954	127.333	36.095	227.84	36.0954	283.21	36.0954	316.522
36.1344	123.113	36.134	216.32	36.1344	274.332	36.1344	296.284
36.1734	114.958	36.173	223.36	36.1734	291.224	36.1734	279.468
36.2124	121.518	36.212	243.2	36.2124	288.24	36.2124	271.731
36.2514	133.676	36.251	239.36	36.2514	276.775	36.2514	265.809
36.2904	134.916	36.29	241.92	36.2904	289.18	36.2904	262.263
36.3294	131.514	36.329	240	36.3294	292.848	36.3294	285.211
36.3684	130.248	36.368	222.72	36.3684	291.01	36.3684	293.697
36.4074	122.033	36.407	211.2	36.4074	279.375	36.4074	279.251
36.4464	127.672	36.446	221.44	36.4464	290.109	36.4464	269.581
36.4854	124.742	36.485	239.36	36.4854	321.571	36.4854	274.686
36.5244	115.271	36.524	222.08	36.5244	320.747	36.5244	262.82
36.5634	118.638	36.563	215.68	36.5634	304.773	36.5634	274.763
36.6024	122.169	36.602	243.84	36.6024	310.262	36.6024	314.341
36.6414	122.663	36.641	243.2	36.6414	297.866	36.6414	319.456
36.6804	123.709	36.68	220.8	36.6804	280.441	36.6804	291.782
36.7194	124.3	36.719	227.84	36.7194	298.02	36.7194	270.976
36.7584	125.332	36.758	247.68	36.7584	323.834	36.7584	272.422
36.7974	122.688	36.797	247.04	36.7974	322.175	36.7974	276.782
36.8364	121.129	36.836	234.24	36.8364	316.791	36.8364	276.828
36.8754	125.958	36.875	238.72	36.8754	307.053	36.8754	280.542
36.9144	122.061	36.914	238.72	36.9144	294.779	36.9144	283.065
36.9534	113.389	36.953	223.36	36.9534	314.189	36.9534	279.51
36.9924	114.327	36.992	240.64	36.9924	296.175	36.9924	278.727
37.0314	121.678	37.031	240	37.0314	285.675	37.0314	275.887
37.0704	119.484	37.07	226.56	37.0704	282.82	37.0704	288.214
37.1094	123.508	37.109	222.72	37.1094	274.827	37.1094	281.242
37.1484	121.706	37.148	216.96	37.1484	289.894	37.1484	272.376
37.1874	119.81	37.187	222.08	37.1874	268.897	37.1874	267.175
37.2264	121.028	37.226	225.28	37.2264	255.127	37.2264	268.693
37.2654	115.128	37.265	240.64	37.2654	264.141	37.2654	286.187
37.3044	112.002	37.304	238.08	37.3044	267.315	37.3044	270.309
37.3434	117.393	37.343	213.76	37.3434	273.468	37.3434	258.517
37.3824	122.711	37.382	215.68	37.3824	311.801	37.3824	271.889
37.4214	118.323	37.421	217.6	37.4214	293.6	37.4214	269.91
37.4604	120.774	37.46	222.08	37.4604	268.306	37.4604	262.485
37.4994	107.655	37.499	226.56	37.4994	283.85	37.4994	279.426
37.5384	111.967	37.538	211.84	37.5384	296.224	37.5384	285.476
37.5774	116.377	37.577	222.08	37.5774	300.199	37.5774	291.207
37.6164	115.541	37.616	239.36	37.6164	272.747	37.6164	282.116
37.6554	116.534	37.655	236.16	37.6554	280.336	37.6554	268.865
37.6944	114.214	37.694	206.08	37.6944	301.769	37.6944	283.652
37.7334	109.671	37.733	233.6	37.7334	287.326	37.7334	266.606
37.7724	116.832	37.772	224	37.7724	281.745	37.7724	286.509
37.8114	108.182	37.811	197.76	37.8114	270.823	37.8114	296.136
37.8504	120.243	37.85	211.84	37.8504	274.393	37.8504	237.946
37.8894	122.902	37.889	231.04	37.8894	276.559	37.8894	281.703
37.9284	116.296	37.928	223.36	37.9284	283.919	37.9284	271.963
37.9674	117.962	37.967	235.52	37.9674	301.866	37.9674	257.807
38.0064	112.652	38.006	229.76	38.0064	277.248	38.0064	283.716
38.0454	113.357	38.045	246.4	38.0454	285.607	38.0454	287.459
38.0844	131.501	38.084	257.92	38.0844	296.09	38.0844	257.313
38.1234	133.944	38.123	257.28	38.1234	302.246	38.1234	272.758
38.1624	114.165	38.162	211.2	38.1624	292.822	38.1624	281.253
38.2014	114.627	38.201	222.08	38.2014	261.214	38.2014	302.816
38.2404	114.608	38.24	234.88	38.2404	264.735	38.2404	277.639
38.2794	99.0907	38.279	226.56	38.2794	283.161	38.2794	289.461
38.3184	125.185	38.318	216.96	38.3184	304.903	38.3184	251.214
38.3574	114.364	38.357	227.84	38.3574	289.278	38.3574	244.793
38.3964	121.244	38.396	213.12	38.3964	254.168	38.3964	281.175
38.4354	119.622	38.435	210.56	38.4354	306.07	38.4354	235.214
38.4744	117.168	38.474	248.96	38.4744	285.901	38.4744	258.827
38.5134	112.822	38.513	214.4	38.5134	257.913	38.5134	229.395
38.5524	113.578	38.552	241.92	38.5524	290.985	38.5524	280.272
38.5914	112.371	38.591	240	38.5914	289.856	38.5914	295.557
38.6304	127.157	38.63	205.44	38.6304	269.064	38.6304	232.192
38.6694	108.248	38.669	214.4	38.6694	278.873	38.6694	299.126
38.7084	108.261	38.708	211.2	38.7084	258.481	38.7084	242.347
38.7474	114.716	38.747	211.2	38.7474	260.904	38.7474	260.348
38.7864	115.7	38.786	232.32	38.7864	299.297	38.7864	276.32
38.8254	129.63	38.825	213.76	38.8254	286.79	38.8254	250.473
38.8644	118.139	38.864	224	38.8644	290.662	38.8644	259.29
38.9034	117.087	38.903	231.04	38.9034	244.625	38.9034	286.9
38.9424	117.068	38.942	232.32	38.9424	284.13	38.9424	280.744
38.9814	108.838	38.981	199.68	38.9814	285.279	38.9814	267.294
39.0204	108.001	39.02	215.68	39.0204	285.002	39.0204	281.264
39.0594	118.182	39.059	235.52	39.0594	289.441	39.0594	250.151
39.0984	118.765	39.098	222.08	39.0984	296.148	39.0984	257.415
39.1374	108.945	39.137	233.6	39.1374	282.245	39.1374	271.154
39.1764	108.383	39.176	218.24	39.1764	247.393	39.1764	276.434
39.2154	120.522	39.215	226.56	39.2154	269.144	39.2154	259.19
39.2544	113.055	39.254	232.32	39.2544	278.193	39.2544	247.619
39.2934	112.305	39.293	202.24	39.2934	296.398	39.2934	250.144
39.3324	122.574	39.332	209.92	39.3324	294.273	39.3324	269.827
39.3714	115.314	39.371	214.4	39.3714	284.108	39.3714	282.087
39.4104	115.612	39.41	229.12	39.4104	295.55	39.4104	257.623
39.4494	113.954	39.449	203.52	39.4494	289.539	39.4494	302.262
39.4884	117.487	39.488	236.8	39.4884	285.445	39.4884	269.28
39.5274	109.237	39.527	216.32	39.5274	305.759	39.5274	265.996
39.5664	119.15	39.566	208.64	39.5664	303.655	39.5664	283.421
39.6054	125.398	39.605	205.44	39.6054	320.475	39.6054	260.29
39.6444	125.74	39.644	200.96	39.6444	321.09	39.6444	240.655
39.6834	123.657	39.683	211.84	39.6834	332.127	39.6834	249.397
39.7224	126.77	39.722	227.2	39.7224	307.514	39.7224	266.229
39.7614	125.809	39.761	215.04	39.7614	350.618	39.7614	263.909
39.8004	119.392	39.8	210.56	39.8004	330.34	39.8004	249.812
39.8394	122.399	39.839	217.6	39.8394	318.207	39.8394	255.344
39.8784	122.989	39.878	216.32	39.8784	323.041	39.8784	256.604
39.9174	121.765	39.917	218.24	39.9174	307.902	39.9174	257.655
39.9564	117.379	39.956	225.92	39.9564	289.448	39.9564	280.11
39.9954	115.894	39.995	245.12	39.9954	282.053	39.9954	255.268
40.0344	107.054	40.034	237.44	40.0344	296.357	40.0344	255.196
40.0734	108.082	40.073	216.96	40.0734	300.593	40.0734	265.372
40.1124	122.646	40.112	202.24	40.1124	285.603	40.1124	261.902
40.1514	122.827	40.151	197.76	40.1514	296.914	40.1514	251.461
40.1904	107.945	40.19	202.88	40.1904	280.796	40.1904	243.601
40.2294	105.523	40.229	222.72	40.2294	268.494	40.2294	238.46
40.2684	111.741	40.268	204.8	40.2684	284.028	40.2684	251.09
40.3074	109.761	40.307	199.68	40.3074	275.461	40.3074	245.46
40.3464	119.222	40.346	216.96	40.3464	264.683	40.3464	247.014
40.3854	119.378	40.385	226.56	40.3854	269.856	40.3854	276.17
40.4244	119.397	40.424	224.64	40.4244	280.03	40.4244	265.051
40.4634	124.707	40.463	208.64	40.4634	246.707	40.4634	250.407
40.5024	112.775	40.502	204.16	40.5024	257.825	40.5024	273.144
40.5414	103.343	40.541	214.4	40.5414	277.527	40.5414	273.189
40.5804	100.528	40.58	217.6	40.5804	259.508	40.5804	254.995
40.6194	104.273	40.619	217.6	40.6194	261.038	40.6194	251.984
40.6584	114.033	40.658	216.96	40.6584	265.737	40.6584	278.498
40.6974	114.791	40.697	210.56	40.6974	276.771	40.6974	297.993
40.7364	108.475	40.736	209.92	40.7364	265.32	40.7364	274.704
40.7754	107.826	40.775	200.96	40.7754	247.453	40.7754	268.833
40.8144	109.505	40.814	206.08	40.8144	261.685	40.8144	270.084
40.8534	110.052	40.853	240	40.8534	276.413	40.8534	256.296
40.8924	117.167	40.892	235.52	40.8924	262.463	40.8924	270.649
40.9314	115.327	40.931	227.2	40.9314	247.59	40.9314	268.654
40.9704	113.922	40.97	241.28	40.9704	242.158	40.9704	266.282
41.0094	115.58	41.009	224	41.0094	254.98	41.0094	280.107
41.0484	109.775	41.048	214.4	41.0484	267.675	41.0484	248.729
41.0874	110.839	41.087	215.04	41.0874	242.093	41.0874	257.258
41.1264	116.92	41.126	212.48	41.1264	246.468	41.1264	270.843
41.1654	115.535	41.165	212.48	41.1654	238.481	41.1654	282.567
41.2044	115.657	41.204	212.48	41.2044	250.478	41.2044	250.527
41.2434	117.885	41.243	208	41.2434	275.37	41.2434	243.324
41.2824	108.49	41.282	218.88	41.2824	260.771	41.2824	246.134
41.3214	108.285	41.321	235.52	41.3214	269.691	41.3214	247.062
41.3604	102.593	41.36	223.36	41.3604	251.649	41.3604	268.817
41.3994	104.267	41.399	225.92	41.3994	235.246	41.3994	275.635
41.4384	107.735	41.438	224	41.4384	246.548	41.4384	276.631
41.4774	115.516	41.477	227.84	41.4774	281.093	41.4774	260.274
41.5164	113.631	41.516	217.6	41.5164	261.67	41.5164	245.621
41.5554	114.652	41.555	206.72	41.5554	253.356	41.5554	228.541
41.5944	109.242	41.594	212.48	41.5944	270.071	41.5944	238.516
41.6334	106.416	41.633	215.68	41.6334	240.196	41.6334	232.808
41.6724	111.08	41.672	248.32	41.6724	254.002	41.6724	218.555
41.7114	108.403	41.711	223.36	41.7114	250.378	41.7114	222.757
41.7504	106.501	41.75	224	41.7504	231.514	41.7504	243.799
41.7894	105.729	41.789	226.56	41.7894	220.828	41.7894	243.388
41.8284	108.329	41.828	204.8	41.8284	261.967	41.8284	248.853
41.8674	104.102	41.867	219.52	41.8674	249.033	41.8674	259.582
41.9064	109.713	41.906	215.68	41.9064	269.076	41.9064	224.094
41.9454	104.902	41.945	206.72	41.9454	250.692	41.9454	206.07
41.9844	112.072	41.984	216.96	41.9844	257.271	41.9844	242.558
42.0234	107.866	42.023	208.64	42.0234	236.966	42.0234	229.986
42.0624	108.438	42.062	218.24	42.0624	219.917	42.0624	247.707
42.1014	104.136	42.101	200.96	42.1014	283.344	42.1014	278.61
42.1404	92.4145	42.14	204.16	42.1404	285.794	42.1404	257.402
42.1794	107.417	42.179	204.8	42.1794	282.591	42.1794	236.977
42.2184	107.226	42.218	223.36	42.2184	266.982	42.2184	254.15
42.2574	110.025	42.257	219.52	42.2574	245.744	42.2574	232.888
42.2964	104.768	42.296	231.04	42.2964	254.101	42.2964	220.739
42.3354	97.3467	42.335	228.48	42.3354	241.111	42.3354	246.111
42.3744	111.171	42.374	206.08	42.3744	243.002	42.3744	247.512
42.4134	104.948	42.413	209.28	42.4134	242.448	42.4134	236.033
42.4524	108.995	42.452	213.12	42.4524	227.495	42.4524	210.482
42.4914	106.185	42.491	201.6	42.4914	246.603	42.4914	268.382
42.5304	109.562	42.53	208	42.5304	219.992	42.5304	227.171
42.5694	101.641	42.569	178.56	42.5694	218.012	42.5694	261.824
42.6084	96.8633	42.608	214.4	42.6084	222.905	42.6084	244.248
42.6474	100.441	42.647	195.84	42.6474	252.252	42.6474	225.477
42.6864	114.431	42.686	211.2	42.6864	226.945	42.6864	191.224
42.7254	110.604	42.725	190.72	42.7254	248.926	42.7254	231.074
42.7644	100.318	42.764	206.08	42.7644	220.699	42.7644	215.987
42.8034	105.97	42.803	204.8	42.8034	277.928	42.8034	224.355
42.8424	107.635	42.842	211.2	42.8424	257.941	42.8424	259.242
42.8814	100.654	42.881	200.32	42.8814	241.354	42.8814	197.916
42.9204	102.416	42.92	207.36	42.9204	246.341	42.9204	249.054
42.9594	101.951	42.959	209.92	42.9594	184.304	42.9594	263.063
42.9984	108.953	42.998	192.64	42.9984	231.919	42.9984	238.315
43.0374	110.335	43.037	189.44	43.0374	239.878	43.0374	213.981
43.0764	106.244	43.076	195.2	43.0764	242.6	43.0764	223.99
43.1154	95.5477	43.115	217.6	43.1154	230.139	43.1154	259.361
43.1544	91.1601	43.154	202.88	43.1544	231.386	43.1544	243.852
43.1934	93.5658	43.193	189.44	43.1934	216.952	43.1934	233.313
43.2324	104.048	43.232	196.48	43.2324	228.047	43.2324	222.914
43.2714	95.686	43.271	186.24	43.2714	237.532	43.2714	229.98
43.3104	97.6345	43.31	203.52	43.3104	216.424	43.3104	233.614
43.3494	96.5436	43.349	206.72	43.3494	213.391	43.3494	225.241
43.3884	94.7423	43.388	197.76	43.3884	231.305	43.3884	234.799
43.4274	103.72	43.427	204.16	43.4274	220.47	43.4274	236.449
43.4664	103.334	43.466	229.12	43.4664	232.102	43.4664	225.268
43.5054	109.868	43.505	192.64	43.5054	258.948	43.5054	253.029
43.5444	103.106	43.544	212.48	43.5444	233.14	43.5444	238.356
43.5834	98.6251	43.583	206.72	43.5834	238.951	43.5834	246.214
43.6224	99.8789	43.622	215.04	43.6224	236.277	43.6224	231.645
43.6614	103.01	43.661	199.68	43.6614	225.092	43.6614	207.489
43.7004	96.0813	43.7	211.84	43.7004	217.759	43.7004	232.114
43.7394	98.7499	43.739	206.08	43.7394	220.882	43.7394	237.333
43.7784	101.334	43.778	198.4	43.7784	245.681	43.7784	227.129
43.8174	105.488	43.817	195.2	43.8174	260.743	43.8174	228.743
43.8564	97.1444	43.856	193.28	43.8564	241.644	43.8564	241.013
43.8954	94.6308	43.895	197.12	43.8954	235.604	43.8954	224.304
43.9344	93.9283	43.934	202.88	43.9344	225.05	43.9344	210.411
43.9734	101.983	43.973	206.72	43.9734	204.61	43.9734	217.929
44.0124	101.342	44.012	218.88	44.0124	209.557	44.0124	217.979
44.0514	105.776	44.051	208.64	44.0514	203.409	44.0514	228.594
44.0904	104.183	44.09	213.76	44.0904	216.28	44.0904	256.456
44.1294	93.6217	44.129	227.2	44.1294	228.208	44.1294	257.639
44.1684	90.423	44.168	234.24	44.1684	216.983	44.1684	225.869
44.2074	99.8337	44.207	205.44	44.2074	211.158	44.2074	217.673
44.2464	108.104	44.246	208.64	44.2464	220.524	44.2464	214.911
44.2854	107.517	44.285	234.24	44.2854	215.278	44.2854	223.633
44.3244	108.792	44.324	218.88	44.3244	237.258	44.3244	222.293
44.3634	104.165	44.363	209.92	44.3634	235.003	44.3634	226.078
44.4024	100.248	44.402	228.48	44.4024	203.074	44.4024	228.96
44.4414	101.443	44.441	237.44	44.4414	215.709	44.4414	212.741
44.4804	98.2233	44.48	224.64	44.4804	228.406	44.4804	237.032
44.5194	98.9262	44.519	213.12	44.5194	226.992	44.5194	248.048
44.5584	102.916	44.558	216.96	44.5584	238.335	44.5584	235.357
44.5974	103.734	44.597	215.68	44.5974	237.381	44.5974	233.381
44.6364	104.86	44.636	215.04	44.6364	216.745	44.6364	218.373
44.6754	101.237	44.675	218.88	44.6754	215.02	44.6754	219.807
44.7144	95.2186	44.714	219.52	44.7144	225.285	44.7144	240.207
44.7534	92.5916	44.753	222.08	44.7534	221.562	44.7534	238.63
44.7924	92.577	44.792	218.24	44.7924	230.875	44.7924	226.299
44.8314	102.349	44.831	217.6	44.8314	241.905	44.8314	228.872
44.8704	108.545	44.87	215.04	44.8704	248.419	44.8704	235.789
44.9094	103.097	44.909	209.28	44.9094	248.418	44.9094	244.82
44.9484	96.1288	44.948	212.48	44.9484	228.391	44.9484	229.404
44.9874	93.9616	44.987	209.28	44.9874	236.975	44.9874	234.167
45.0264	99.9673	45.026	218.24	45.0264	236.32	45.0264	228.548
45.0654	103.425	45.065	215.04	45.0654	226.677	45.0654	235.123
45.1044	104.64	45.104	205.44	45.1044	244.353	45.1044	227.202
45.1434	110.705	45.143	222.08	45.1434	235.402	45.1434	229.483
45.1824	111.232	45.182	220.16	45.1824	242.332	45.1824	237.399
45.2214	102.571	45.221	206.72	45.2214	244.899	45.2214	234.864
45.2604	100.266	45.26	216.96	45.2604	242.798	45.2604	260.483
45.2994	106.482	45.299	210.56	45.2994	238.611	45.2994	272.308
45.3384	110.083	45.338	223.36	45.3384	266.229	45.3384	291.938
45.3774	110.951	45.377	218.88	45.3774	267.223	45.3774	307.929
45.4164	104.477	45.416	224	45.4164	248.635	45.4164	321.79
45.4554	109.425	45.455	234.24	45.4554	283.651	45.4554	339.3
45.4944	115.4	45.494	260.48	45.4944	285.979	45.4944	373.04
45.5334	113.566	45.533	280.32	45.5334	263.928	45.5334	436.564
45.5724	111.057	45.572	264.32	45.5724	283.393	45.5724	538.477
45.6114	111.703	45.611	309.76	45.6114	330.654	45.6114	641.659
45.6504	114.391	45.65	353.28	45.6504	340.636	45.6504	738.266
45.6894	123.051	45.689	383.36	45.6894	360.702	45.6894	842.567
45.7284	131.601	45.728	447.36	45.7284	433.68	45.7284	982.013
45.7674	140.612	45.767	518.4	45.7674	447.678	45.7674	1099.88
45.8064	150.004	45.806	584.96	45.8064	480.901	45.8064	1137.38
45.8454	163.049	45.845	723.2	45.8454	579.745	45.8454	1138.52
45.8844	193.704	45.884	840.96	45.8844	587.24	45.8844	1094.56
45.9234	239.005	45.923	1079.68	45.9234	701.233	45.9234	994.985
45.9624	301.929	45.962	1367.68	45.9624	753.353	45.9624	906.792
46.0014	370.575	46.001	1794.56	46.0014	858.23	46.0014	830.791
46.0404	444.469	46.04	1993.6	46.0404	930.777	46.0404	710.943
46.0794	570.506	46.079	1986.56	46.0794	928.444	46.0794	620.714
46.1184	799.901	46.118	1678.72	46.1184	989.225	46.1184	522.554
46.1574	1084.17	46.157	1336.96	46.1574	937.165	46.1574	448.429
46.1964	1084.76	46.196	1166.08	46.1964	876.73	46.1964	434.717
46.2354	944.78	46.235	748.8	46.2354	790.467	46.2354	340.38
46.2744	802.189	46.274	558.72	46.2744	703.386	46.2744	329.352
46.3134	694.489	46.313	408.32	46.3134	637.947	46.3134	299.706
46.3524	497.987	46.352	353.28	46.3524	611.996	46.3524	291.512
46.3914	340.218	46.391	291.84	46.3914	551.307	46.3914	247.474
46.4304	256.035	46.43	286.08	46.4304	520.74	46.4304	267.914
46.4694	195.609	46.469	238.08	46.4694	499.821	46.4694	260.954
46.5084	148.349	46.508	234.88	46.5084	431.506	46.5084	243.133
46.5474	130.442	46.547	231.04	46.5474	394.639	46.5474	245.95
46.5864	116.903	46.586	225.92	46.5864	397.894	46.5864	251.839
46.6254	125.522	46.625	218.24	46.6254	338.299	46.6254	201.927
46.6644	114.685	46.664	233.6	46.6644	339.815	46.6644	217.156
46.7034	114.386	46.703	196.48	46.7034	296.618	46.7034	221.774
46.7424	107.93	46.742	176.64	46.7424	292.136	46.7424	231.334
46.7814	98.8499	46.781	216.32	46.7814	312.315	46.7814	223.692
46.8204	92.7754	46.82	211.2	46.8204	261.025	46.8204	207.474
46.8594	93.4629	46.859	207.36	46.8594	247.847	46.8594	205.982
46.8984	104.322	46.898	205.44	46.8984	248.789	46.8984	223.871
46.9374	95.7049	46.937	204.16	46.9374	261.372	46.9374	219.817
46.9764	99.2931	46.976	197.76	46.9764	227.183	46.9764	192.792
47.0154	89.1754	47.015	213.76	47.0154	269.506	47.0154	202.821
47.0544	101.811	47.054	211.2	47.0544	236.019	47.0544	234.031
47.0934	94.3657	47.093	195.2	47.0934	222.25	47.0934	243.221
47.1324	99.873	47.132	188.8	47.1324	207.658	47.1324	214.812
47.1714	95.4008	47.171	192	47.1714	228.075	47.1714	218.89
47.2104	96.9564	47.21	212.48	47.2104	213.462	47.2104	211.232
47.2494	102.962	47.249	173.44	47.2494	227.499	47.2494	224.282
47.2884	105.962	47.288	217.6	47.2884	232.796	47.2884	223.236
47.3274	105.773	47.327	193.28	47.3274	243.199	47.3274	222.786
47.3664	96.7108	47.366	213.76	47.3664	212.679	47.3664	203.62
47.4054	96.9881	47.405	202.88	47.4054	198.415	47.4054	212.526
47.4444	88.0078	47.444	181.76	47.4444	228.693	47.4444	222.284
47.4834	94.1335	47.483	198.4	47.4834	241.236	47.4834	220.278
47.5224	99.4892	47.522	193.28	47.5224	239.063	47.5224	207.981
47.5614	97.3681	47.561	195.84	47.5614	228.579	47.5614	210.525
47.6004	91.692	47.6	195.84	47.6004	204.984	47.6004	207.997
47.6394	90.9953	47.639	188.8	47.6394	222.381	47.6394	212.346
47.6784	94.0623	47.678	204.8	47.6784	212.845	47.6784	211.526
47.7174	90.2675	47.717	208	47.7174	206.742	47.7174	205.205
47.7564	92.6823	47.756	202.88	47.7564	192.471	47.7564	201.651
47.7954	100.434	47.795	202.24	47.7954	197.643	47.7954	201.001
47.8344	97.7827	47.834	221.44	47.8344	202.691	47.8344	221.319
47.8734	96.818	47.873	209.92	47.8734	240.06	47.8734	224.234
47.9124	93.6308	47.912	184.32	47.9124	229.228	47.9124	198.395
47.9514	87.5306	47.951	202.88	47.9514	221.011	47.9514	200.389
47.9904	86.6473	47.99	192.64	47.9904	214.073	47.9904	217.621
48.0294	92.1517	48.029	180.48	48.0294	198.127	48.0294	227.848
48.0684	92.1818	48.068	186.88	48.0684	223.984	48.0684	215.51
48.1074	94.9775	48.107	186.24	48.1074	237.385	48.1074	227.266
48.1464	95.3287	48.146	189.44	48.1464	227.97	48.1464	221.114
48.1854	92.9164	48.185	186.88	48.1854	215.378	48.1854	205.001
48.2244	89.3895	48.224	192	48.2244	195.21	48.2244	216.125
48.2634	86.9586	48.263	206.72	48.2634	211.221	48.2634	230.464
48.3024	86.0564	48.302	204.16	48.3024	224.957	48.3024	204.967
48.3414	87.7345	48.341	181.76	48.3414	205.368	48.3414	189.53
48.3804	93.9905	48.38	179.2	48.3804	191.935	48.3804	202.617
48.4194	98.5367	48.419	204.8	48.4194	192.009	48.4194	212.059
48.4584	101.056	48.458	199.68	48.4584	204.926	48.4584	214.526
48.4974	92.5448	48.497	179.84	48.4974	219.408	48.4974	199.322
48.5364	85.8084	48.536	187.52	48.5364	226.339	48.5364	199.873
48.5754	83.0382	48.575	188.8	48.5754	228.134	48.5754	208.4
48.6144	81.6353	48.614	195.2	48.6144	239.709	48.6144	205.657
48.6534	94.6071	48.653	201.6	48.6534	240.357	48.6534	212.684
48.6924	95.5557	48.692	203.52	48.6924	220.565	48.6924	205.512
48.7314	92.6736	48.731	208.64	48.7314	216.157	48.7314	204.389
48.7704	94.0842	48.77	195.2	48.7704	216.426	48.7704	225.591
48.8094	87.1713	48.809	202.88	48.8094	216.669	48.8094	225.892
48.8484	84.1647	48.848	204.8	48.8484	221.898	48.8484	205.079
48.8874	86.3007	48.887	201.6	48.8874	236.314	48.8874	204.052
48.9264	96.0238	48.926	189.44	48.9264	237.968	48.9264	222.297
48.9654	100.472	48.965	199.04	48.9654	251.666	48.9654	210.207
49.0044	95.1637	49.004	201.6	49.0044	221.637	49.0044	206.848
49.0434	95.0503	49.043	202.24	49.0434	230.432	49.0434	202
49.0824	92.5376	49.082	208.64	49.0824	254.867	49.0824	221.393
49.1214	92.7176	49.121	192.64	49.1214	241.232	49.1214	226.067
49.1604	95.0535	49.16	189.44	49.1604	244.462	49.1604	211.959
49.1994	98.8895	49.199	193.28	49.1994	215.067	49.1994	210.709
49.2384	92.4826	49.238	192	49.2384	197.685	49.2384	215.831
49.2774	93.1945	49.277	194.56	49.2774	207.749	49.2774	178.973
49.3164	94.4997	49.316	185.6	49.3164	216.723	49.3164	216.012
49.3554	91.4688	49.355	192	49.3554	222.444	49.3554	223.901
49.3944	95.5379	49.394	199.68	49.3944	237.158	49.3944	205.09
49.4334	85.0628	49.433	181.76	49.4334	224.775	49.4334	191.25
49.4724	87.5861	49.472	185.6	49.4724	212.458	49.4724	193.176
49.5114	89.2202	49.511	190.08	49.5114	215.602	49.5114	205.005
49.5504	91.6423	49.55	180.48	49.5504	216.189	49.5504	232.22
49.5894	85.5449	49.589	179.84	49.5894	199.419	49.5894	229.034
49.6284	87.5089	49.628	182.4	49.6284	202.792	49.6284	210.222
49.6674	93.6463	49.667	201.6	49.6674	211.136	49.6674	198.971
49.7064	82.1618	49.706	208	49.7064	210.449	49.7064	206.688
49.7454	83.0524	49.745	190.72	49.7454	189.738	49.7454	169.077
49.7844	91.569	49.784	197.12	49.7844	209.179	49.7844	192.727
49.8234	84.43	49.823	181.76	49.8234	190.495	49.8234	191.527
49.8624	81.0237	49.862	191.36	49.8624	199.699	49.8624	217.424
49.9014	82.9878	49.901	200.32	49.9014	203.095	49.9014	180.022
49.9404	86.0409	49.94	188.16	49.9404	196.403	49.9404	160.958
49.9794	80.3655	49.979	175.36	49.9794	196.367	49.9794	174.451
50.0184	87.8669	50.018	186.24	50.0184	232.201	50.0184	222.416
50.0574	88.4928	50.057	166.4	50.0574	232.117	50.0574	181.809
50.0964	82.6886	50.096	179.2	50.0964	210.526	50.0964	192.078
50.1354	83.4934	50.135	172.8	50.1354	184.029	50.1354	212.715
50.1744	90.7419	50.174	190.72	50.1744	212.022	50.1744	170.022
50.2134	87.6271	50.213	216.96	50.2134	225.947	50.2134	186.051
50.2524	85.6328	50.252	199.04	50.2524	187.484	50.2524	188.287
50.2914	86.5944	50.291	179.84	50.2914	198.79	50.2914	218.154
50.3304	92.6595	50.33	162.56	50.3304	192.185	50.3304	191.266
50.3694	85.8756	50.369	177.92	50.3694	200.928	50.3694	204.033
50.4084	86.6684	50.408	192.64	50.4084	194.022	50.4084	206.996
50.4474	88.7806	50.447	179.2	50.4474	231.645	50.4474	196.105
50.4864	91.1543	50.486	188.8	50.4864	193.755	50.4864	196.982
50.5254	79.5513	50.525	186.24	50.5254	192.031	50.5254	192.148
50.5644	90.4659	50.564	195.2	50.5644	165.081	50.5644	190.061
50.6034	74.7061	50.603	201.6	50.6034	227.708	50.6034	214.724
50.6424	88.6713	50.642	172.8	50.6424	214.065	50.6424	208.474
50.6814	84.8835	50.681	187.52	50.6814	194.381	50.6814	180.071
50.7204	82.8145	50.72	163.2	50.7204	185.633	50.7204	194.581
50.7594	88.0129	50.759	206.72	50.7594	201.403	50.7594	196.913
50.7984	86.1306	50.798	173.44	50.7984	192.186	50.7984	176.272
50.8374	83.2526	50.837	185.6	50.8374	203.48	50.8374	172.219
50.8764	76.5875	50.876	171.52	50.8764	199.713	50.8764	188.749
50.9154	82.0089	50.915	181.12	50.9154	202.488	50.9154	189.258
50.9544	73.9731	50.954	184.96	50.9544	202.14	50.9544	186.417
50.9934	88.2051	50.993	190.72	50.9934	211.37	50.9934	174.078
51.0324	88.2403	51.032	214.4	51.0324	181.014	51.0324	217.458
51.0714	93.4924	51.071	194.56	51.0714	169.994	51.0714	208.512
51.1104	92.4757	51.11	173.44	51.1104	196.944	51.1104	209.111
51.1494	82.9069	51.149	174.72	51.1494	211.933	51.1494	188.079
51.1884	83.7948	51.188	184.96	51.1884	186.733	51.1884	207.062
51.2274	76.0847	51.227	196.48	51.2274	187.13	51.2274	181.317
51.2664	74.493	51.266	193.28	51.2664	199.952	51.2664	204.289
51.3054	80.6395	51.305	195.2	51.3054	196.823	51.3054	204.506
51.3444	87.4831	51.344	187.52	51.3444	201.863	51.3444	176.843
51.3834	82.847	51.383	176	51.3834	191.21	51.3834	172.763
51.4224	94.0673	51.422	170.88	51.4224	207.05	51.4224	165.833
51.4614	88.1176	51.461	186.24	51.4614	200.082	51.4614	207.691
51.5004	82.3401	51.5	183.04	51.5004	177.656	51.5004	184.253
51.5394	82.3609	51.539	181.76	51.5394	210.918	51.5394	189.672
51.5784	85.8536	51.578	177.28	51.5784	207.321	51.5784	183.944
51.6174	77.3997	51.617	179.2	51.6174	179.582	51.6174	191.841
51.6564	84.3586	51.656	183.04	51.6564	170.318	51.6564	199.367
51.6954	83.4985	51.695	186.88	51.6954	165.29	51.6954	202.021
51.7344	79.8266	51.734	182.4	51.7344	192.178	51.7344	201.012
51.7734	78.2479	51.773	172.8	51.7734	193.937	51.7734	196.735
51.8124	76.3997	51.812	170.88	51.8124	211.446	51.8124	210.44
51.8514	79.1119	51.851	173.44	51.8514	204.734	51.8514	217.101
51.8904	80.236	51.89	190.72	51.8904	192.378	51.8904	209.143
51.9294	74.6619	51.929	192	51.9294	202.432	51.9294	199.48
51.9684	81.9301	51.968	179.2	51.9684	189.082	51.9684	190.569
52.0074	83.4176	52.007	185.6	52.0074	184.313	52.0074	192.345
52.0464	79.5782	52.046	183.04	52.0464	189.418	52.0464	202.423
52.0854	80.8446	52.085	187.52	52.0854	193.019	52.0854	215.61
52.1244	82.4608	52.124	195.84	52.1244	207.824	52.1244	218.597
52.1634	81.309	52.163	181.12	52.1634	205.922	52.1634	203.814
52.2024	83.0472	52.202	174.72	52.2024	214.955	52.2024	198.354
52.2414	78.3365	52.241	180.48	52.2414	204.898	52.2414	204.138
52.2804	78.8502	52.28	192	52.2804	190.34	52.2804	183.46
52.3194	89.5931	52.319	192	52.3194	204.202	52.3194	183.059
52.3584	95.4814	52.358	190.08	52.3584	202.427	52.3584	188.383
52.3974	89.1559	52.397	197.76	52.3974	202.902	52.3974	185.88
52.4364	80.5504	52.436	200.32	52.4364	198.919	52.4364	209.6
52.4754	80.6334	52.475	192	52.4754	214.429	52.4754	220.154
52.5144	78.7315	52.514	183.04	52.5144	222.372	52.5144	209.566
52.5534	78.5234	52.553	189.44	52.5534	199.914	52.5534	204.64
52.5924	84.3586	52.592	198.4	52.5924	214.565	52.5924	200.549
52.6314	90.5991	52.631	196.48	52.6314	225.307	52.6314	203.921
52.6704	90.6919	52.67	193.28	52.6704	213.806	52.6704	216.031
52.7094	83.5631	52.709	199.68	52.7094	208.453	52.7094	195.135
52.7484	79.0146	52.748	205.44	52.7484	231.673	52.7484	187.13
52.7874	79.9	52.787	206.08	52.7874	234.073	52.7874	205.163
52.8264	86.9975	52.826	184.96	52.8264	217.296	52.8264	210.387
52.8654	87.6995	52.865	184.32	52.8654	207.629	52.8654	212.503
52.9044	83.2359	52.904	189.44	52.9044	206.885	52.9044	208.788
52.9434	83.5028	52.943	189.44	52.9434	197.29	52.9434	210.446
52.9824	89.1335	52.982	186.88	52.9824	196.693	52.9824	219.176
53.0214	82.932	53.021	193.28	53.0214	196.659	53.0214	202.402
53.0604	82.6612	53.06	199.04	53.0604	198.237	53.0604	207.317
53.0994	86.0647	53.099	215.04	53.0994	198.472	53.0994	181.528
53.1384	92.1857	53.138	209.28	53.1384	181.837	53.1384	194.651
53.1774	90.4922	53.177	200.32	53.1774	177.696	53.1774	211.981
53.2164	87.6968	53.216	199.68	53.2164	174.878	53.2164	209.999
53.2554	87.9806	53.255	200.32	53.2554	215.069	53.2554	200.307
53.2944	85.5798	53.294	190.72	53.2944	199.086	53.2944	194.391
53.3334	88.4118	53.333	199.04	53.3334	168.489	53.3334	204.569
53.3724	81.0131	53.372	178.56	53.3724	167.74	53.3724	192.857
53.4114	81.7428	53.411	183.68	53.4114	175.677	53.4114	223.948
53.4504	90.2381	53.45	199.68	53.4504	192.642	53.4504	218.392
53.4894	82.1695	53.489	186.88	53.4894	184.102	53.4894	192.684
53.5284	82.4916	53.528	203.52	53.5284	179.718	53.5284	201.66
53.5674	84.992	53.567	192.64	53.5674	208.932	53.5674	192.48
53.6064	78.6621	53.606	197.76	53.6064	177.31	53.6064	226.366
53.6454	83.9959	53.645	213.12	53.6454	183.709	53.6454	236.4
53.6844	78.1378	53.684	198.4	53.6844	188.672	53.6844	220.515
53.7234	84.4922	53.723	205.44	53.7234	199.652	53.7234	244.365
53.7624	77.3427	53.762	194.56	53.7624	212.236	53.7624	224.413
53.8014	85.8988	53.801	206.08	53.8014	198.845	53.8014	224.432
53.8404	80.4901	53.84	201.6	53.8404	179.511	53.8404	254.023
53.8794	79.3202	53.879	215.68	53.8794	187.697	53.8794	310.881
53.9184	99.1209	53.918	224	53.9184	221.712	53.9184	333.064
53.9574	89.9129	53.957	236.16	53.9574	213.343	53.9574	399.71
53.9964	91.8189	53.996	225.92	53.9964	233.774	53.9964	404.98
54.0354	82.5335	54.035	250.88	54.0354	222.323	54.0354	495.234
54.0744	93.9805	54.074	270.08	54.0744	241.732	54.0744	582.225
54.1134	99.0772	54.113	309.12	54.1134	292.713	54.1134	601.958
54.1524	96.9906	54.152	348.8	54.1524	288.578	54.1524	654.708
54.1914	95.5791	54.191	423.68	54.1914	300.459	54.1914	750.405
54.2304	99.0424	54.23	454.4	54.2304	313.011	54.2304	813.004
54.2694	121.499	54.269	555.52	54.2694	348.93	54.2694	885.097
54.3084	116.199	54.308	657.92	54.3084	346.032	54.3084	889.734
54.3474	139.96	54.347	874.24	54.3474	469.792	54.3474	857.062
54.3864	165.041	54.386	1087.36	54.3864	411.688	54.3864	866.89
54.4254	175.772	54.425	1368.96	54.4254	527.443	54.4254	710.448
54.4644	200.538	54.464	1660.16	54.4644	517.412	54.4644	692.476
54.5034	218.463	54.503	1789.44	54.5034	589.862	54.5034	633.527
54.5424	269.801	54.542	1486.72	54.5424	604.389	54.5424	570.285
54.5814	336.125	54.581	1190.4	54.5814	651.007	54.5814	494.714
54.6204	416.316	54.62	1105.28	54.6204	724.602	54.6204	392.468
54.6594	576.773	54.659	961.92	54.6594	725.41	54.6594	404.302
54.6984	787.978	54.698	682.88	54.6984	699.551	54.6984	341.458
54.7374	859.771	54.737	472.96	54.7374	658.341	54.7374	301.733
54.7764	738.74	54.776	364.8	54.7764	659.34	54.7764	287.331
54.8154	636.586	54.815	280.96	54.8154	613.341	54.8154	270.148
54.8544	604.636	54.854	264.96	54.8544	531.373	54.8544	254.962
54.8934	536.977	54.893	234.88	54.8934	553.521	54.8934	234.954
54.9324	402.264	54.932	236.8	54.9324	518.228	54.9324	227.754
54.9714	273.699	54.971	213.76	54.9714	455.591	54.9714	215.248
55.0104	212.405	55.01	222.08	55.0104	397.712	55.0104	198.897
55.0494	177.769	55.049	193.28	55.0494	388.003	55.0494	232.89
55.0884	143.495	55.088	192	55.0884	376.665	55.0884	227.235
55.1274	133.601	55.127	205.44	55.1274	353.205	55.1274	212.803
55.1664	120.582	55.166	204.8	55.1664	325.092	55.1664	210.002
55.2054	97.988	55.205	186.24	55.2054	318.222	55.2054	193.62
55.2444	97.0524	55.244	184.32	55.2444	301.058	55.2444	205.175
55.2834	94.7515	55.283	180.48	55.2834	273.955	55.2834	195.557
55.3224	96.7927	55.322	196.48	55.3224	254.972	55.3224	217.992
55.3614	94.1164	55.361	195.2	55.3614	241.377	55.3614	205.532
55.4004	86.373	55.4	198.4	55.4004	210.246	55.4004	189.967
55.4394	91.686	55.439	177.92	55.4394	237.467	55.4394	202.132
55.4784	80.6451	55.478	186.24	55.4784	237.08	55.4784	217.95
55.5174	89.1341	55.517	181.12	55.5174	226.097	55.5174	217.798
55.5564	95.9375	55.556	172.8	55.5564	212.259	55.5564	218.074
55.5954	90.6391	55.595	206.08	55.5954	201.555	55.5954	206.066
55.6344	86.9271	55.634	207.36	55.6344	210.407	55.6344	194.634
55.6734	83.404	55.673	200.96	55.6734	207.408	55.6734	197.289
55.7124	85.687	55.712	188.8	55.7124	201.048	55.7124	191.537
55.7514	83.6304	55.751	195.84	55.7514	228.213	55.7514	182.513
55.7904	81.6706	55.79	203.52	55.7904	206.757	55.7904	179.37
55.8294	78.5534	55.829	215.04	55.8294	226.632	55.8294	177.137
55.8684	81.9062	55.868	210.56	55.8684	245.253	55.8684	171.094
55.9074	81.4848	55.907	202.88	55.9074	236.19	55.9074	188.45
55.9464	82.4041	55.946	200.96	55.9464	243.057	55.9464	185.439
55.9854	87.5923	55.985	206.72	55.9854	222.667	55.9854	194.939
56.0244	81.9783	56.024	195.2	56.0244	212.72	56.0244	217.433
56.0634	87.9519	56.063	184.96	56.0634	235.731	56.0634	200.531
56.1024	101.335	56.102	181.76	56.1024	231.446	56.1024	194.038
56.1414	90.9273	56.141	187.52	56.1414	212.582	56.1414	207.337
56.1804	87.2872	56.18	190.72	56.1804	219.174	56.1804	193.977
56.2194	90.92	56.219	183.68	56.2194	212.294	56.2194	178.479
56.2584	93.3339	56.258	204.16	56.2584	211.343	56.2584	196.952
56.2974	89.2916	56.297	210.56	56.2974	204.911	56.2974	189.888
56.3364	85.7776	56.336	201.6	56.3364	192.387	56.3364	189.619
56.3754	91.082	56.375	210.56	56.3754	213.97	56.3754	204.369
56.4144	88.259	56.414	206.08	56.4144	226.167	56.4144	198.198
56.4534	83.5239	56.453	202.88	56.4534	216.526	56.4534	208.164
56.4924	81.1627	56.492	198.4	56.4924	204.928	56.4924	219.338
56.5314	84.1977	56.531	197.12	56.5314	192.918	56.5314	222.575
56.5704	87.6981	56.57	202.88	56.5704	193.522	56.5704	220.464
56.6094	86.873	56.609	194.56	56.6094	219.11	56.6094	227.116
56.6484	83.5721	56.648	195.2	56.6484	222.136	56.6484	238.673
56.6874	81.2822	56.687	210.56	56.6874	194.553	56.6874	291.304
56.7264	83.9068	56.726	231.04	56.7264	185.788	56.7264	324.664
56.7654	89.1023	56.765	246.4	56.7654	198.88	56.7654	294.348
56.8044	91.6345	56.804	250.24	56.8044	220.241	56.8044	299.804
56.8434	90.4984	56.843	245.76	56.8434	216.734	56.8434	293.356
56.8824	87.1983	56.882	257.28	56.8824	217.433	56.8824	308.994
56.9214	85.9076	56.921	296.96	56.9214	240.605	56.9214	295.913
56.9604	90.6682	56.96	341.76	56.9604	238.669	56.9604	293.67
56.9994	92.4866	56.999	385.28	56.9994	229.646	56.9994	298.944
57.0384	91.1064	57.038	426.88	57.0384	214.903	57.0384	299.552
57.0774	93.8336	57.077	495.36	57.0774	237.596	57.0774	281.37
57.1164	100.292	57.116	492.8	57.1164	254.12	57.1164	251.125
57.1554	118.556	57.155	444.16	57.1554	253.138	57.1554	231.607
57.1944	120.378	57.194	388.48	57.1944	260.934	57.1944	234.717
57.2334	134.636	57.233	335.36	57.2334	275.851	57.2334	266.06
57.2724	159.901	57.272	304.64	57.2724	276.681	57.2724	223.138
57.3114	185.353	57.311	280.32	57.3114	259.116	57.3114	205.933
57.3504	221.71	57.35	235.52	57.3504	252.673	57.3504	209.377
57.3894	252.319	57.389	211.84	57.3894	278.309	57.3894	190.104
57.4284	214.32	57.428	200.32	57.4284	261.041	57.4284	189.557
57.4674	194.996	57.467	193.28	57.4674	236.092	57.4674	198.388
57.5064	178.432	57.506	204.16	57.5064	244.023	57.5064	193.861
57.5454	176.204	57.545	183.68	57.5454	214.88	57.5454	184.263
57.5844	145.841	57.584	184.96	57.5844	230.254	57.5844	175.933
57.6234	118.204	57.623	183.68	57.6234	226.618	57.6234	154.144
57.6624	105.161	57.662	170.24	57.6624	239.775	57.6624	163.607
57.7014	98.246	57.701	172.16	57.7014	185.597	57.7014	158.612
57.7404	95.5684	57.74	192.64	57.7404	195.542	57.7404	175.488
57.7794	84.0336	57.779	177.28	57.7794	198.375	57.7794	185.001
57.8184	82.2161	57.818	169.6	57.8184	193.31	57.8184	182.695
57.8574	81.1097	57.857	190.72	57.8574	188.634	57.8574	166.055
57.8964	83.7594	57.896	163.2	57.8964	195.242	57.8964	173.665
57.9354	83.3847	57.935	173.44	57.9354	204.863	57.9354	163.739
57.9744	76.9543	57.974	165.12	57.9744	182.512	57.9744	190.868
58.0134	79.4239	58.013	189.44	58.0134	189.789	58.0134	164.739
58.0524	86.059	58.052	163.2	58.0524	199.887	58.0524	159.609
58.0914	80.3039	58.091	173.44	58.0914	182.924	58.0914	137.924
58.1304	81.0003	58.13	179.84	58.1304	220.741	58.1304	176.997
58.1694	78.979	58.169	190.72	58.1694	160.78	58.1694	150.806
58.2084	70.7699	58.208	195.2	58.2084	190.242	58.2084	181.017
58.2474	77.0689	58.247	170.88	58.2474	204.824	58.2474	182.001
58.2864	77.3329	58.286	174.08	58.2864	176.111	58.2864	182.001
58.3254	77.8599	58.325	169.6	58.3254	157.262	58.3254	198.768
58.3644	79.4294	58.364	172.8	58.3644	173.6	58.3644	184.356
58.4034	84.364	58.403	159.36	58.4034	169.169	58.4034	171.437
58.4424	74.5858	58.442	170.24	58.4424	164.218	58.4424	142.305
58.4814	82.9691	58.481	206.72	58.4814	160.215	58.4814	180.76
58.5204	79.9625	58.52	174.72	58.5204	189.021	58.5204	161.441
58.5594	79.2397	58.559	184.32	58.5594	188.221	58.5594	162.781
58.5984	89.7131	58.598	167.04	58.5984	177.917	58.5984	168.502
58.6374	78.3338	58.637	161.92	58.6374	162.491	58.6374	174.442
58.6764	79.6983	58.676	154.88	58.6764	168.177	58.6764	160.65
58.7154	65.8079	58.715	179.84	58.7154	172.549	58.7154	161.662
58.7544	85.9872	58.754	158.08	58.7544	191.421	58.7544	153.23
58.7934	76.5794	58.793	161.92	58.7934	154.11	58.7934	165.009
58.8324	69.1805	58.832	175.36	58.8324	157.431	58.8324	182.433
58.8714	71.2048	58.871	173.44	58.8714	173.407	58.8714	166.359
58.9104	68.8306	58.91	150.4	58.9104	159.252	58.9104	173.888
58.9494	77.7565	58.949	151.68	58.9494	169.242	58.9494	172.691
58.9884	72.3207	58.988	168.96	58.9884	179.36	58.9884	150.743
59.0274	73.2519	59.027	174.08	59.0274	155.154	59.0274	158.117
59.0664	70.6692	59.066	177.92	59.0664	158.559	59.0664	150.615
59.1054	71.1277	59.105	170.24	59.1054	146.033	59.1054	139.335
59.1444	70.43	59.144	165.12	59.1444	170.005	59.1444	156.448
59.1834	77.5063	59.183	173.44	59.1834	171.858	59.1834	167.377
59.2224	75.691	59.222	152.96	59.2224	156.356	59.2224	159.905
59.2614	74.6	59.261	152.96	59.2614	172.949	59.2614	182.438
59.3004	72.8955	59.3	154.88	59.3004	162.284	59.3004	184.357
59.3394	71.8787	59.339	158.72	59.3394	163.284	59.3394	163.065
59.3784	77.481	59.378	164.48	59.3784	150.197	59.3784	156.001
59.4174	68.5872	59.417	173.44	59.4174	175.882	59.4174	148.208
59.4564	76.1089	59.456	168.96	59.4564	163.853	59.4564	163.862
59.4954	73.0702	59.495	158.08	59.4954	166.085	59.4954	174.067
59.5344	70.4198	59.534	159.36	59.5344	150.961	59.5344	160.069
59.5734	71.6403	59.573	166.4	59.5734	152.356	59.5734	151.649
59.6124	69.8923	59.612	161.92	59.6124	151.413	59.6124	166.812
59.6514	68.9735	59.651	149.12	59.6514	133.726	59.6514	182.139
59.6904	72.9862	59.69	161.92	59.6904	161.783	59.6904	163.637
59.7294	71.5101	59.729	179.2	59.7294	168.162	59.7294	184.341
59.7684	70.3245	59.768	170.24	59.7684	159.382	59.7684	174.902
59.8074	69.9591	59.807	158.08	59.8074	146.207	59.8074	152.127
59.8464	66.6169	59.846	168.96	59.8464	166.169	59.8464	151.398
59.8854	64.6433	59.885	171.52	59.8854	180.286	59.8854	152.412
59.9244	73.8055	59.924	168.32	59.9244	164.832	59.9244	154.899
59.9634	74.3066	59.963	169.6	59.9634	153.723	59.9634	143.901

## Sheet: Fig.1c
Figure 1c	In-situ XPS on LaPrO3+x and LaPrO3+x@5Li2CO3
LaPrO3@5Li2CO3, cycled and oxidized at 500°C		LaPrO3, cycled and oxidized at 500°C
B.E. (eV)	Intensity (a.u.)	B.E. (eV)	Intensity (a.u.)
292	6735.66	292	7046.82
291.975	6744.12	291.975	7046.59
291.95	6748.28	291.95	7044.81
291.925	6748.08	291.925	7043.06
291.9	6756.16	291.9	7043.39
291.875	6754.78	291.875	7045.87
291.85	6754.66	291.85	7043.38
291.825	6756.2	291.825	7040.53
291.8	6756.07	291.8	7038.32
291.775	6753.72	291.775	7036.83
291.75	6756.48	291.75	7035.19
291.725	6753.01	291.725	7033.94
291.7	6757.52	291.7	7038.83
291.675	6765.3	291.675	7039.12
291.65	6770.03	291.65	7040.49
291.625	6775.37	291.625	7039.5
291.6	6782.42	291.6	7041.8
291.575	6786.2	291.575	7045.58
291.55	6792.26	291.55	7049.87
291.525	6794.31	291.525	7048.54
291.5	6802.05	291.5	7050.88
291.475	6814.19	291.475	7052.62
291.45	6817.53	291.45	7052.68
291.425	6824.44	291.425	7058.84
291.4	6831.46	291.4	7059.69
291.375	6840.09	291.375	7058.8
291.35	6845.16	291.35	7058.33
291.325	6850.98	291.325	7057.69
291.3	6854.99	291.3	7061.3
291.275	6849.03	291.275	7060.36
291.25	6844.03	291.25	7060.4
291.225	6853.02	291.225	7057.45
291.2	6868.57	291.2	7058.51
291.175	6866.8	291.175	7058.03
291.15	6872.15	291.15	7058.98
291.125	6878.68	291.125	7057.15
291.1	6898.8	291.1	7057.21
291.075	6914.17	291.075	7059.18
291.05	6924.34	291.05	7062.99
291.025	6942.76	291.025	7063.03
291	6952.98	291	7063.32
290.975	6966.57	290.975	7064.63
290.95	6972.43	290.95	7068.07
290.925	6966.12	290.925	7071.11
290.9	6969.15	290.9	7075.85
290.875	6971.46	290.875	7082.46
290.85	6979.59	290.85	7085.5
290.825	6981.85	290.825	7086.11
290.8	6997.02	290.8	7088.24
290.775	7010.16	290.775	7091.37
290.75	7021.93	290.75	7096.42
290.725	7032.47	290.725	7097.24
290.7	7046.1	290.7	7098.57
290.675	7062.32	290.675	7097.56
290.65	7075.74	290.65	7098.69
290.625	7086	290.625	7095.78
290.6	7087.63	290.6	7095.59
290.575	7104.41	290.575	7097.33
290.55	7117.84	290.55	7100.55
290.525	7125.23	290.525	7102.31
290.5	7142.16	290.5	7102.97
290.475	7154.45	290.475	7104.1
290.45	7160.87	290.45	7106.15
290.425	7176.34	290.425	7112.59
290.4	7183.34	290.4	7116.11
290.375	7198.07	290.375	7116.76
290.35	7212.4	290.35	7113.81
290.325	7220.36	290.325	7111.8
290.3	7232.08	290.3	7111.89
290.275	7236.4	290.275	7115.13
290.25	7244.42	290.25	7116.61
290.225	7256.69	290.225	7118.07
290.2	7262.93	290.2	7121.11
290.175	7272.53	290.175	7120.93
290.15	7284.93	290.15	7122.18
290.125	7301.28	290.125	7123.87
290.1	7311.48	290.1	7124.52
290.075	7312.19	290.075	7127.85
290.05	7311.46	290.05	7130.81
290.025	7309.11	290.025	7137.03
290	7304.6	290	7137.32
289.975	7309.03	289.975	7140.03
289.95	7309.68	289.95	7140.02
289.925	7314.91	289.925	7141.76
289.9	7333.49	289.9	7143.68
289.875	7342.26	289.875	7143.36
289.85	7346.06	289.85	7144.23
289.825	7347.73	289.825	7142.64
289.8	7346.48	289.8	7143.03
289.775	7343.55	289.775	7144.79
289.75	7346.37	289.75	7147.93
289.725	7349.45	289.725	7149.17
289.7	7347.46	289.7	7145.16
289.675	7347.53	289.675	7143.58
289.65	7342.01	289.65	7144.3
289.625	7339.86	289.625	7143.37
289.6	7335.68	289.6	7143.46
289.575	7337.56	289.575	7142.79
289.55	7327.31	289.55	7141.86
289.525	7315.27	289.525	7140.34
289.5	7306.83	289.5	7136.17
289.475	7289.54	289.475	7135.82
289.45	7274.66	289.45	7134.59
289.425	7260.13	289.425	7133.91
289.4	7250.51	289.4	7137.29
289.375	7241.89	289.375	7141.54
289.35	7230.09	289.35	7145
289.325	7212.75	289.325	7148.59
289.3	7200.5	289.3	7150.9
289.275	7187.93	289.275	7149.31
289.25	7180.56	289.25	7150.65
289.225	7180.37	289.225	7156.1
289.2	7178.53	289.2	7155.99
289.175	7174.02	289.175	7157.45
289.15	7157.44	289.15	7155.39
289.125	7144.96	289.125	7153.24
289.1	7128.13	289.1	7156.63
289.075	7108.18	289.075	7155.43
289.05	7097.54	289.05	7152.71
289.025	7086.59	289.025	7152.06
289	7080.09	289	7153.49
288.975	7077.63	288.975	7154.63
288.95	7068.65	288.95	7154.67
288.925	7052.66	288.925	7156.33
288.9	7041.16	288.9	7154.12
288.875	7024.04	288.875	7151.16
288.85	7011.38	288.85	7154.99
288.825	6997.29	288.825	7156.87
288.8	6990.99	288.8	7157.92
288.775	6989.43	288.775	7155.88
288.75	6977.48	288.75	7157.89
288.725	6964.87	288.725	7159.43
288.7	6952.94	288.7	7163.49
288.675	6939.18	288.675	7164.71
288.65	6923.97	288.65	7166.42
288.625	6918.04	288.625	7165.5
288.6	6905.83	288.6	7167.85
288.575	6896.08	288.575	7165.46
288.55	6891.04	288.55	7165.13
288.525	6881.98	288.525	7164.39
288.5	6876.98	288.5	7164.35
288.475	6871.98	288.475	7167.46
288.45	6874.31	288.45	7168.51
288.425	6873.76	288.425	7164.71
288.4	6871.04	288.4	7163.45
288.375	6866.19	288.375	7160.9
288.35	6858.21	288.35	7159.28
288.325	6850.63	288.325	7161.66
288.3	6848.3	288.3	7164.37
288.275	6845.79	288.275	7161.79
288.25	6846.8	288.25	7159.85
288.225	6838.93	288.225	7158.45
288.2	6823.74	288.2	7161.15
288.175	6812.88	288.175	7160.47
288.15	6803.77	288.15	7160.86
288.125	6805.98	288.125	7162.16
288.1	6804.92	288.1	7161.62
288.075	6799.21	288.075	7161.69
288.05	6794.72	288.05	7162.84
288.025	6791.87	288.025	7158.43
288	6792.49	288	7156.92
287.975	6788.38	287.975	7155.86
287.95	6780.39	287.95	7151.43
287.925	6782.68	287.925	7155.3
287.9	6789.22	287.9	7151.56
287.875	6790.25	287.875	7148.7
287.85	6793.67	287.85	7148.5
287.825	6800.49	287.825	7147.63
287.8	6806.75	287.8	7148.22
287.775	6801.89	287.775	7148
287.75	6801.33	287.75	7146.71
287.725	6803.22	287.725	7146.58
287.7	6812.91	287.7	7145.81
287.675	6820.11	287.675	7144.98
287.65	6833.43	287.65	7144.1
287.625	6842.67	287.625	7144.07
287.6	6837.04	287.6	7143.36
287.575	6837.68	287.575	7145.22
287.55	6845.54	287.55	7141.07
287.525	6841.64	287.525	7137.94
287.5	6834.37	287.5	7135.7
287.475	6833.54	287.475	7133.23
287.45	6836.43	287.45	7133.73
287.425	6836.7	287.425	7133.17
287.4	6839.08	287.4	7131.12
287.375	6841.62	287.375	7134.27
287.35	6840.19	287.35	7135.1
287.325	6846.91	287.325	7135.04
287.3	6855.29	287.3	7135.69
287.275	6848.37	287.275	7139.46
287.25	6847.63	287.25	7137
287.225	6842.91	287.225	7135.05
287.2	6841.77	287.2	7132.86
287.175	6851.76	287.175	7135.14
287.15	6852.01	287.15	7133.9
287.125	6856.9	287.125	7133.13
287.1	6847.04	287.1	7134.97
287.075	6852.33	287.075	7135.62
287.05	6856.65	287.05	7136.3
287.025	6861.92	287.025	7137.51
287	6869.26	287	7137.92
286.975	6865.88	286.975	7141.93
286.95	6865.94	286.95	7146.52
286.925	6868.26	286.925	7150.08
286.9	6864.56	286.9	7151.92
286.875	6855.32	286.875	7151.09
286.85	6854.65	286.85	7150.07
286.825	6853.08	286.825	7147.87
286.8	6852.72	286.8	7146.23
286.775	6849.55	286.775	7145.69
286.75	6851.72	286.75	7151.44
286.725	6845.24	286.725	7154.28
286.7	6846.87	286.7	7153.74
286.675	6835.41	286.675	7155.65
286.65	6826.39	286.65	7153.72
286.625	6817.12	286.625	7156.49
286.6	6810.05	286.6	7155.02
286.575	6808.53	286.575	7153.66
286.55	6805.94	286.55	7154.25
286.525	6799.52	286.525	7155.33
286.5	6799.46	286.5	7156.33
286.475	6802.95	286.475	7160.15
286.45	6803.24	286.45	7159.89
286.425	6799.19	286.425	7158.23
286.4	6792.34	286.4	7158.16
286.375	6788.05	286.375	7159.02
286.35	6785.77	286.35	7164.39
286.325	6786.85	286.325	7165.21
286.3	6775.97	286.3	7165.78
286.275	6767.13	286.275	7168.3
286.25	6780.37	286.25	7168.98
286.225	6780.47	286.225	7168.91
286.2	6783.02	286.2	7168.35
286.175	6785.05	286.175	7166.56
286.15	6778.23	286.15	7163.46
286.125	6783.38	286.125	7160.37
286.1	6778.72	286.1	7163.66
286.075	6776.39	286.075	7162.67
286.05	6770.94	286.05	7162.41
286.025	6764.81	286.025	7163.24
286	6768.44	286	7163.33
285.975	6764.56	285.975	7164.29
285.95	6771.11	285.95	7163.53
285.925	6778.94	285.925	7167.99
285.9	6779.55	285.9	7171.35
285.875	6779.34	285.875	7172.23
285.85	6782.52	285.85	7174.34
285.825	6780.82	285.825	7177.14
285.8	6783.99	285.8	7178.23
285.775	6783.1	285.775	7178.69
285.75	6780.65	285.75	7181.42
285.725	6779.51	285.725	7183.62
285.7	6780.51	285.7	7182.85
285.675	6778.03	285.675	7183.37
285.65	6771.47	285.65	7189.67
285.625	6766.75	285.625	7193.46
285.6	6770.97	285.6	7192.87
285.575	6777.69	285.575	7198.86
285.55	6787.08	285.55	7202.62
285.525	6793.33	285.525	7204.21
285.5	6794.07	285.5	7207.28
285.475	6790.62	285.475	7210.27
285.45	6794.6	285.45	7211.94
285.425	6796.52	285.425	7216.61
285.4	6797.11	285.4	7212.42
285.375	6804.64	285.375	7213.01
285.35	6809.79	285.35	7217.41
285.325	6819.44	285.325	7219.23
285.3	6817.37	285.3	7217.06
285.275	6813.24	285.275	7217.13
285.25	6808.9	285.25	7217.97
285.225	6809.81	285.225	7217.96
285.2	6812.29	285.2	7219.94
285.175	6809.27	285.175	7222.84
285.15	6803.98	285.15	7223.02
285.125	6810.95	285.125	7223.66
285.1	6814.3	285.1	7222.8
285.075	6823.18	285.075	7223.91
285.05	6836.82	285.05	7225.72
285.025	6836.23	285.025	7228.24
285	6843.34	285	7231.57
284.975	6840.49	284.975	7230.27
284.95	6837.69	284.95	7232.4
284.925	6837.57	284.925	7228.34
284.9	6828.18	284.9	7227.05
284.875	6823.78	284.875	7230.89
284.85	6829.55	284.85	7229.1
284.825	6837.4	284.825	7230.16
284.8	6841.87	284.8	7233.36
284.775	6829.87	284.775	7237.26
284.75	6826.83	284.75	7233.12
284.725	6831.19	284.725	7229.12
284.7	6824.89	284.7	7227.42
284.675	6821.32	284.675	7229.25
284.65	6819.5	284.65	7228.52
284.625	6832.79	284.625	7228.99
284.6	6832.24	284.6	7229.9
284.575	6818.42	284.575	7229.39
284.55	6807.47	284.55	7228.36
284.525	6803.35	284.525	7228.1
284.5	6802.94	284.5	7228.32
284.475	6809.13	284.475	7232.32
284.45	6815.64	284.45	7233.66
284.425	6815.16	284.425	7229.21
284.4	6810.05	284.4	7226.49
284.375	6809.65	284.375	7227.58
284.35	6802.01	284.35	7228.64
284.325	6793.28	284.325	7228.22
284.3	6782.14	284.3	7229.04
284.275	6780.5	284.275	7227.75
284.25	6796.92	284.25	7227.29
284.225	6812.08	284.225	7222.62
284.2	6806.15	284.2	7221.72
284.175	6805.51	284.175	7220.44
284.15	6807.08	284.15	7218.32
284.125	6813.41	284.125	7217.14
284.1	6805.89	284.1	7218.57
284.075	6796.56	284.075	7223.26
284.05	6788.76	284.05	7225.2
284.025	6784.27	284.025	7224.84
284	6784.61	284	7222.08

## Sheet: Fig.1d
Figure 1d	Quasi in-situ HS-LEIS on LaPrO3+x@5Li2CO3 treated in 600°C under 10% O2 in a pretreatment chambe
	La/Pr
Dose (x1015 ions cm-2)	Area (eV counts nC-1)
0	0	214.118
1	29.026	212.27
2	86.884	228.943
3	93.263	227.087
4	149.062	200.533
5	211.029	206.912
6	215.358	213.299
7	256.737	225.855
8	244.587	230.175
9	285.966	195.377
10	304.706	224.412

## Sheet: Fig.2a
Figure 2a	In-situ Raman for (a) LaPrO3+x reduction at 700°C
Raman Shift (cm-1)	10%O₂/Ar	Ar 10min	1.5%CH₄/He 0min	1.5%CH₄/He 10min	1.5%CH₄/He 20min	1.5%CH₄/He 30min	1.5%CH₄/He 40min
101.063	589.466	740.501	939.589	1113.55	1224.63	1576.2	1761.32
102.897	599.743	746.966	950.92	1135.66	1239.86	1578.6	1764.5
104.731	607.133	759.367	958.805	1142.16	1262.64	1602.79	1787.6
106.563	616.12	764.755	966.279	1154.16	1302.63	1653.52	1837.36
108.396	612.893	764.467	965.993	1163.62	1326.47	1737.32	1926.13
110.227	605.375	764.06	961.077	1159.76	1349.45	1830.25	2025.66
112.06	606.944	766.356	972.396	1159.65	1350.01	1851.65	2041.65
113.89	616.016	773.516	969.158	1171	1332.62	1778.36	1961.55
115.722	600.671	782.518	980.936	1174.82	1320.69	1687.51	1867.76
117.553	606.748	773.704	973.509	1164.97	1298.26	1625.02	1801.55
119.382	617.646	777.253	981.908	1174.41	1291.29	1588.36	1764.18
121.213	607.145	772.348	975.962	1160.48	1292.24	1568.75	1745.47
123.041	613.83	768.953	968.751	1157.4	1273.39	1558.1	1735.33
124.871	598.073	778.424	968.503	1145.68	1265.23	1550.85	1727.14
126.699	581.842	768.425	950.512	1148.84	1263.84	1548.51	1724.66
128.528	585.95	758.006	953.626	1145.34	1254.62	1546.4	1723.48
130.355	591.257	744.397	954.953	1137.97	1256.29	1548.58	1726.91
132.184	581.518	741.52	948.95	1130.56	1256.24	1555.34	1730.78
134.01	561.724	742.085	935.261	1119.29	1251.54	1562.9	1742.23
135.838	554.38	736.682	933.68	1121.52	1250.93	1570.59	1749.08
137.664	561.136	729.107	936.189	1122.99	1247.09	1569.36	1748.2
139.491	554.029	729.443	929.918	1121.93	1253.66	1558.12	1735.44
141.316	541.864	722.427	915.948	1102.75	1238.27	1548.23	1724.52
143.142	551.832	721.34	919.729	1110.7	1242.87	1540.19	1717.43
144.966	536.011	713.377	918.373	1103.43	1235.35	1535.89	1712.94
146.792	528.226	715.253	919.553	1113.65	1234.48	1532.37	1709.99
148.615	534.292	697.725	911.766	1102.37	1232.45	1529.98	1707.3
150.44	526.175	712.909	923.82	1105.72	1224.83	1529.78	1706.95
152.263	523.411	714.109	898.567	1102.38	1235.18	1527.24	1706.58
154.085	526.781	703.693	904.511	1120.51	1232.52	1527.83	1705.66
155.909	518.297	715.402	906.475	1102.29	1234.86	1527.25	1706.05
157.731	519.277	704.349	903.43	1121.87	1232.95	1528.34	1705.74
159.554	522.241	712.333	910.722	1106.56	1231.69	1528.72	1706.97
161.375	518.9	707.405	897.458	1116.6	1239.9	1529.4	1707.63
163.195	518.489	704.226	898.804	1108.58	1235.7	1529.74	1707.78
165.018	500.63	702.836	902.974	1112.41	1233.73	1530.25	1710.13
166.837	509.92	687.975	889.851	1099.3	1240.31	1533.11	1710.76
168.659	506.342	688.433	890.31	1100.45	1234.05	1534.76	1711.76
170.478	507.343	687.155	882.445	1098.49	1229.49	1534.53	1713.47
172.297	487.492	686.172	879.733	1089.55	1223.44	1536.17	1715.41
174.117	483.379	676.453	875.218	1079.84	1216.85	1536.05	1716.45
175.935	483.796	677.434	865.47	1078.07	1211.93	1534.99	1714.51
177.753	475.114	673.952	867.88	1074.61	1206.8	1535.46	1713.84
179.572	471.568	657.47	859.706	1073.36	1196.7	1534.65	1714.14
181.389	451.652	651.601	852.453	1060.57	1184.6	1533.3	1713.8
183.206	456.499	650.145	846.149	1051.14	1181.66	1532.88	1714.31
185.024	453.271	642.332	837.982	1045.73	1178.4	1530.61	1714.63
186.84	446.434	639.496	841.029	1045.64	1175.24	1531.83	1714.19
188.655	442.501	638.74	835.063	1032.36	1162.36	1530.9	1713.35
190.473	430.11	629.88	830.71	1032.49	1158.12	1529.84	1713.5
192.287	438.806	626.408	825.845	1033.52	1153.03	1529.57	1714.66
194.102	424.902	621.811	810.12	1021.61	1148.37	1528.31	1713.72
195.916	419.336	611.65	801.689	1012.48	1140.53	1527.44	1714.09
197.732	418.398	603.951	812.078	1007.89	1143.92	1528.55	1714.44
199.545	417.062	612.282	797.778	1001.93	1133.2	1528.42	1714.92
201.358	426.552	596.894	803.629	1002.9	1133.65	1527.58	1713.08
203.173	403.309	599.145	805.183	997.473	1126.94	1528.46	1715.29
204.985	417.078	602.95	801.671	1002.32	1127.65	1529.32	1715.55
206.797	416.824	598.178	800.385	1004.88	1126.99	1527.84	1716.64
208.609	413.869	604.71	794.739	1003.43	1136.66	1530.9	1716.7
210.422	406.631	596.167	801.859	1004.66	1134.56	1532.33	1719.02
212.233	404.812	600.133	796.446	997.53	1134.39	1534.04	1721.79
214.044	414.31	599.993	801.52	1013.74	1152.01	1536.2	1722.46
215.854	412.243	600.648	803.219	1015.44	1149.28	1537.32	1724.58
217.664	420.254	603.469	813.67	1013.42	1157.31	1541.13	1726.99
219.475	415.4	608.053	798.498	1018.37	1155.4	1544.7	1730.16
221.285	425.903	606.024	810.679	1021.54	1161.72	1547.15	1732.15
223.093	418.042	607.39	816.201	1024.65	1171.37	1549.64	1736.03
224.902	420.493	618.367	811.954	1029.07	1176.84	1555.34	1738.42
226.71	418.742	613.376	818.035	1028.59	1180.08	1558.86	1742.66
228.518	429.007	618.748	814.773	1038.47	1179.68	1563.45	1746.5
230.327	431.008	620.004	817.763	1038.01	1187.76	1568.08	1750.94
232.134	420.66	624.432	819.437	1043.14	1189.85	1570.48	1755.02
233.941	424.9	624.124	820.514	1040.77	1196.85	1574.97	1759.93
235.747	432.144	625.652	825.835	1048.86	1196.21	1581.39	1764.84
237.553	436.202	629.023	820.248	1050.85	1191.08	1585.95	1771.31
239.359	435.418	624.239	824.768	1048.82	1203.9	1591.51	1776.17
241.164	430.178	625.407	823.866	1037.58	1206.9	1596.93	1781.98
242.969	431.201	626.976	820.951	1038.45	1207.3	1604.55	1789.35
244.776	425.617	623.389	823.568	1047.62	1205.06	1610.07	1796.49
246.58	423.326	622.198	822.03	1042.97	1204.49	1617.07	1801.72
248.384	428.872	633.745	823.568	1042.44	1208.73	1624.76	1809.05
250.187	421.967	625.942	815.415	1041.53	1206.9	1628.85	1816.44
251.99	423.332	622.957	826.927	1038.2	1209.91	1637.15	1826.61
253.793	419.316	622.045	818.764	1030.72	1210.98	1643.34	1833.33
255.596	427.733	620.446	810.945	1043.28	1213.26	1653.1	1840.87
257.398	421.625	607.771	808.976	1027.84	1219.15	1660.4	1850.01
259.2	424.982	617.138	812.47	1027.53	1213.38	1668.57	1860.16
261.001	415.369	603.935	805.141	1037.47	1221.54	1679.28	1869.72
262.802	411.408	606.473	803.192	1027.93	1227.38	1688.67	1880.64
264.603	400.674	599.198	797.993	1030.67	1221.74	1700.04	1890.94
266.403	404.742	598.725	805.456	1013.65	1228.56	1708.65	1903.47
268.203	410.833	596.147	797.711	1008.33	1230.99	1722.15	1912.85
270.003	403.724	586.716	790.35	1013.38	1232.25	1734.24	1928.26
271.802	407.832	589.055	787.874	1010.91	1241.98	1749.2	1943.55
273.601	392.194	583.197	784.771	1004.02	1242.12	1767.44	1962.18
275.4	387.736	585.278	783.075	1018.48	1251.92	1788.7	1982.53
277.198	389.884	579.466	778.641	1005.8	1259.55	1812.21	2009.75
278.996	400.274	581.218	778.338	1000.35	1269.1	1841.71	2042.15
280.793	384.344	576.141	777.725	1007.29	1279.63	1872.61	2073.83
282.591	397.722	567.713	768.956	997.837	1282.55	1910.72	2113.64
284.388	383.224	566.594	771.267	996.719	1287.26	1951.27	2155.95
286.184	379.543	575.533	764.088	999.827	1298.32	1998.51	2205.71
287.98	382.96	563.648	771.064	993.429	1307.57	2052.18	2264.54
289.776	372.858	570.007	763.356	992.237	1322.42	2110.79	2328.32
291.572	375.966	558.557	763.571	987.303	1325.31	2171.1	2391.67
293.367	373.738	561.193	763.116	991.31	1331.34	2234.36	2465.61
295.161	367.404	561.445	759.244	987.781	1337.4	2302.38	2536.93
296.956	364.81	556.918	757.806	987.374	1340.86	2359.93	2603.86
298.75	380.012	559.661	759.17	989.426	1341.49	2415.95	2670.53
300.544	354.425	553.875	754.411	976.752	1341.24	2461.65	2719.68
302.335	359.872	562.963	752.473	981.697	1341.56	2488.16	2751.59
304.128	352.568	555.929	747.836	980.508	1334.95	2494.72	2758.27
305.921	360.199	546.849	751.856	974.867	1320.17	2480.24	2741.08
307.713	351.68	539.135	748.286	979.583	1312.85	2443.87	2703.45
309.505	347.678	537.6	743.641	962.144	1298.46	2396.06	2645.7
311.297	353.995	540.854	744.818	972.657	1287.14	2336.74	2582.44
313.088	344.046	542.318	736.58	953.333	1269.66	2272.25	2511.65
314.877	344.011	539.572	737.292	971.023	1259.38	2209.11	2442.14
316.668	346.856	532.974	736.239	959.566	1244.2	2143.86	2373.81
318.458	331.356	528.079	734.466	955.013	1226.06	2083.6	2307.18
320.248	327.882	532.864	727.097	950.418	1213.45	2030.02	2251.03
322.037	332.245	525.413	722.769	936.013	1203.18	1980.1	2199.31
323.827	332.718	520.952	721.433	938.15	1185.72	1940.45	2152.87
325.613	323.425	514.581	727.568	934.562	1176.13	1898.71	2110.51
327.402	316.878	512.558	711.308	926.993	1178.04	1864.06	2071.88
329.19	325.614	508.332	712.984	932.496	1164.79	1833.81	2041.99
330.978	316.817	502.331	706.639	926.506	1151.5	1809.5	2015.14
332.765	309.72	503.289	706.213	909.467	1142.14	1786.87	1990.25
334.55	309.757	500.5	702.043	910.852	1135.52	1768.24	1971.87
336.337	304.039	502.264	701.735	910.902	1128.95	1749.19	1954.33
338.124	308.296	492.288	687.961	912.001	1121.91	1736.98	1939.52
339.91	293.028	500.246	690.4	910.645	1115.58	1723.59	1925.6
341.694	294.685	495.004	686.897	894.726	1111.61	1714.96	1915.62
343.479	301.218	484.516	688.834	895.305	1101.78	1704.18	1906.66
345.264	289.902	481.562	683.472	886.869	1100.35	1697.52	1895.79
347.049	290.555	482.374	682.914	892.876	1098.19	1691.14	1890.88
348.831	294.53	477.368	676.54	884.462	1091.96	1683.1	1884.46
350.615	288.689	477.594	679.862	887.117	1093.49	1679.45	1879.49
352.399	286.681	479.649	675.745	882.331	1085.52	1675.77	1874.1
354.18	286.88	468.128	669.715	879.739	1081.27	1667.18	1866.17
355.963	288.053	466.356	672.4	875.57	1080.26	1663.1	1864.82
357.746	279.072	469.166	682.41	880.776	1076.24	1661.25	1862.36
359.526	285.41	471.382	667.822	879.554	1079.01	1659.25	1858.37
361.308	279.869	471.251	670.089	873.921	1075.82	1655.81	1854.68
363.09	278.461	464.616	664.824	871.733	1074.57	1653.54	1854.35
364.869	282.821	464.843	662.987	873.32	1070.91	1652.78	1850.25
366.65	276.455	466.092	666.981	869.746	1068.92	1651.53	1852.77
368.43	274.201	471.462	662.378	873.038	1069.82	1649.38	1850.1
370.208	274.426	464.457	661.214	866.362	1083.47	1645.24	1846.35
371.988	273.426	457.805	667.289	864.855	1078.13	1642.44	1843.75
373.768	275.342	462.53	655.145	873.352	1074.96	1638.83	1839.96
375.545	267.367	454.541	661.273	860.181	1070.62	1632.54	1833.72
377.324	265.196	454.494	655.365	859.769	1055.9	1627.7	1828.24
379.1	266.759	447.902	651.874	858.676	1056.39	1622.14	1820.72
380.879	266.663	446.129	659.765	855.506	1043.83	1612.12	1813.7
382.656	268.205	448.827	651.76	859.914	1042.6	1606.66	1806.82
384.432	262.253	444.241	656.157	855.66	1035.78	1598.81	1799.4
386.209	263.309	446.183	651.533	849.985	1038.61	1593.07	1792.26
387.984	263.488	449.811	652.739	850.487	1027.12	1586.12	1785
389.76	265.68	444.386	646.275	842.286	1026.24	1579.6	1779.82
391.534	256.584	445.114	643.543	843.703	1031.59	1574.01	1773.97
393.31	261.514	435.377	648.683	850.231	1024.29	1568.11	1767.03
395.086	260.954	441.468	645.434	849.757	1021.76	1561.93	1761.96
396.859	255.75	444.022	642.804	841.953	1015.55	1557.45	1755.64
398.633	253.807	439.605	641.846	841.014	1007.13	1551.16	1749.88
400.406	258.042	442.061	647.412	844.529	1010.78	1546.66	1745.12
402.18	256.033	441.727	642.25	832.491	1005.22	1541.19	1740.63
403.951	253.591	438.615	642.933	832.171	1004.49	1537.14	1734.22
405.725	248.646	434.449	639.802	834.585	1000.36	1532.94	1732.06
407.496	247.808	434.734	641.466	835.936	996.701	1530.05	1727.43
409.269	255.192	436.022	639.315	829.007	994.231	1526.23	1724.69
411.039	246.466	428.355	633.712	820.697	987.663	1521.75	1719
412.811	246.796	429.95	631.535	820.281	987.342	1517.93	1716.24
414.581	246.294	423.309	631.41	823.969	988.693	1515.08	1713.49
416.352	245.374	427.286	630.25	818.742	987.161	1513.39	1709.27
418.121	241.574	418.253	625.666	814.546	981.559	1509.07	1705.81
419.889	233.268	420.503	626.89	814.45	981.462	1507.32	1704.29
421.66	231.527	416.263	619.921	818.786	974.438	1504.69	1701.77
423.428	227.759	415.795	621.5	814.947	981.035	1502.13	1698.92
425.197	224.857	414.004	619.03	809.45	975.969	1500.72	1696.07
426.965	228.564	414.668	611.532	805.726	973.104	1499.39	1694.71
428.733	220.544	408.634	612.982	803.459	977.212	1495.65	1692.43
430.5	223.673	405.789	607.419	805.043	971.652	1497.62	1690.5
432.266	226.948	399.005	604.373	798.258	972.374	1494.43	1688.69
434.034	217.726	398.472	604.859	796.012	972.716	1493.31	1687.95
435.8	220.458	405.198	601.381	802.713	974.331	1491.72	1686.15
437.567	211.033	391.939	599.347	799.634	975.298	1490.42	1684.83
439.332	209.414	397.448	597.701	791.824	975.825	1489.74	1683.38
441.096	212.724	397.186	596.068	793.566	982.336	1488.87	1683
442.863	204.968	391.112	596.475	796.672	981.207	1487.48	1681.91
444.626	213.593	398.687	594.136	802.166	983.655	1488.47	1681.12
446.39	223.056	391.564	597.951	801.169	982.995	1486.83	1681.07
448.155	209.134	391.299	597.001	798.479	985.947	1486.22	1680.13
449.918	210.456	391.081	599.868	799.256	991.822	1487.79	1680
451.68	211.027	391.612	598.686	805.589	993.434	1487.76	1679.84
453.445	214.151	398.75	600.666	807.534	990.289	1488.22	1679.5
455.206	209.496	399.426	599.612	809.544	998.757	1487.95	1680.18
456.968	208.602	396.011	603.088	818.162	1004.15	1486.97	1680.59
458.731	217.278	399.528	603.84	820.271	1005.47	1488.72	1679.73
460.492	215.188	414.499	610.84	819.278	1008.74	1489.38	1679.95
462.252	223.496	410.431	613.347	827.993	1015.18	1489.89	1680.29
464.013	225.971	415.367	617.234	824.551	1016.52	1489.57	1680.17
465.774	226.747	416.805	619.36	831.515	1022.46	1490.9	1680.68
467.534	242.548	427.618	623.189	840.201	1028.88	1491.15	1681.9
469.293	242.809	415.332	627.659	843.255	1029.88	1492.29	1682.19
471.052	240.449	428.809	632.047	833.631	1036.19	1492.75	1682.73
472.812	245.936	432.735	632.818	853.286	1035.79	1493.63	1683.7
474.57	250.013	439.67	642.552	860.913	1046.32	1494.68	1684.16
476.328	250.981	448.555	644.426	854.02	1048.63	1495.13	1684.6
478.085	255.167	444.328	654.221	879.238	1047.14	1496.63	1686.29
479.845	261.338	454.712	656.894	867.545	1055.13	1497.47	1686.24
481.601	270.796	460.813	654.941	871.905	1057.91	1499.84	1687.49
483.358	274.314	456.711	667.299	878.669	1057.22	1499.95	1688.2
485.114	274.427	469.715	672.254	881.536	1060.9	1501.35	1688.97
486.869	284.123	472.85	676.79	888.185	1068.94	1502.8	1690.01
488.625	292.034	477.289	672.849	893.341	1075.42	1503.52	1691.92
490.382	281.825	486.504	684.519	895.602	1080.59	1504.32	1691.53
492.137	296.226	486.907	692.597	901.962	1087.64	1506.29	1693.08
493.891	303.874	498.756	695.749	908.621	1085.38	1505.94	1692.81
495.645	314.026	500.866	697.872	919.452	1095.07	1508.7	1694.74
497.399	312.137	507.195	703.865	923.719	1102.1	1509.52	1695.61
499.152	333.612	514.266	716.146	926.651	1104.08	1511.63	1694.86
500.907	335.953	522.04	715.961	929.947	1113.58	1513.78	1698.46
502.66	346.148	523.889	725.779	944.279	1118.21	1513.74	1697.95
504.412	345.458	536.023	733.082	950.559	1122.27	1513.96	1698.76
506.164	362.065	534.578	744.07	953.973	1129.39	1516.09	1698.58
507.916	360.774	545.124	749.1	968.334	1140.29	1515.3	1699.88
509.667	363.166	559.388	758.552	972.643	1140.78	1516.4	1699.63
511.418	379.556	568.452	762.133	984.489	1154.96	1516.74	1698.8
513.169	378.208	579.89	769.134	995.958	1159.74	1517.04	1698.99
514.919	388.77	582.388	776.794	1003.28	1163.54	1517.71	1698
516.67	398.888	592.395	788.871	1011.6	1171.16	1516.85	1697.61
518.419	409.014	602.409	794.804	1014.81	1185.24	1516.34	1696.72
520.169	419.222	605.005	802.19	1037.89	1188.15	1516.02	1694.69
521.918	432.047	622.416	814.845	1041.35	1201.93	1515.24	1693.65
523.668	435.281	631.515	825.314	1058.62	1207.05	1515.59	1691.89
525.417	456.258	635.697	834.263	1059.41	1223.52	1514.08	1690.56
527.165	465.094	653.924	846.711	1075.93	1223.89	1514.32	1689.02
528.912	477.196	665.35	857.799	1092.46	1235.68	1512.94	1687.81
530.66	484.339	668.897	864.409	1096.01	1250.75	1512.9	1686.07
532.407	493.876	682.927	875.725	1113.78	1250.07	1512.41	1683.99
534.153	508.726	693.912	883.658	1116.96	1272.23	1511.01	1682.63
535.9	506.556	711.781	898.474	1135.17	1281.4	1511.19	1681.54
537.646	521.629	720.266	915.448	1143.99	1288.76	1511.16	1680.68
539.391	534.739	732.221	930.119	1164.78	1303.32	1510.08	1678.58
541.137	547.402	740.74	932.864	1179.75	1314.52	1510.09	1678.56
542.88	557.045	745.362	949.372	1192.18	1330.33	1509.76	1676.71
544.624	559.943	764.695	964.634	1195.22	1336.68	1508.51	1675.91
546.369	573.642	781.45	976.306	1216.72	1349.99	1509.1	1674.04
548.113	584.812	785.911	986.199	1214.74	1363.7	1507.2	1672.81
549.856	578.564	803.646	991.408	1229.78	1372.47	1506.75	1672.37
551.6	604.988	805.625	986.288	1240.9	1387.07	1505.3	1671.69
553.343	618.608	814.239	1014.87	1254.25	1394.26	1504.8	1670.94
555.085	618.166	824.693	1013.48	1270.12	1397.54	1504.52	1669.56
556.828	621.426	827.411	1021.28	1267.76	1405.84	1502.86	1667.79
558.57	631.556	842.279	1031.41	1286.35	1420.98	1502.12	1668.12
560.311	641.231	843.563	1027.96	1289.66	1425.66	1501.67	1666.85
562.053	650.428	857.631	1040.68	1306.77	1432.17	1500.4	1665.66
563.792	643.282	863.135	1049.23	1307.2	1435.98	1498.33	1665.3
565.532	647.764	866.801	1054.6	1314.58	1442.98	1497.77	1663.92
567.273	652.469	861.5	1045.93	1322.45	1447.21	1497.29	1663.49
569.013	650.507	868.18	1058.37	1319.65	1447.97	1495	1662.34
570.752	654.073	875.38	1066.26	1312.68	1446.48	1495.86	1662.22
572.492	656.754	868.349	1061.6	1318.44	1445.89	1493.75	1660.69
574.231	660.653	870.092	1053.94	1316.47	1446	1492.69	1659.98
575.967	656.154	864.854	1060.15	1319.96	1449.01	1491.37	1658.21
577.706	648.148	862.759	1055.04	1313.82	1438.01	1488.89	1657.64
579.444	651.946	857.761	1055.76	1318.88	1433.47	1487.64	1656.43
581.182	641.347	852.531	1047.18	1318.66	1423.14	1487.4	1656.2
582.919	641.292	857.771	1040.69	1314.83	1415.95	1485.64	1655.18
584.654	644.912	850.668	1032.26	1301.02	1412.79	1484.62	1655.08
586.391	630.498	843.287	1024.22	1291.96	1397.96	1483.67	1653.57
588.127	622.577	827.599	1024.95	1298.7	1398.66	1482.4	1653.11
589.863	616.73	831.058	1023.39	1281.39	1388.63	1481.1	1652.71
591.597	597.293	831.228	1008.17	1277.55	1379.12	1480.11	1651.65
593.332	595.572	814.716	1000.69	1258.02	1357.47	1478.36	1650.68
595.067	592.668	793.21	1000.6	1241.87	1351.78	1476.71	1650.04
596.802	583.732	789.427	984.776	1244.44	1336.94	1476.09	1649.33
598.534	565.526	790.285	980.619	1221.21	1330.26	1474.17	1648.33
600.268	553.688	776.369	956.678	1214.32	1319.8	1472.27	1647.87
602.002	549.826	760.738	949.411	1190.67	1296.89	1471.64	1646.85
603.735	528.713	747.109	940.8	1188.07	1291.54	1470.31	1645.89
605.466	524.507	733.548	931.25	1172.83	1278.28	1470.05	1645.6
607.199	514.427	726.474	921.839	1164.42	1263.74	1467.64	1645.22
608.931	503.34	717.592	905.94	1150.53	1249.58	1467.22	1644.71
610.661	481.216	697.877	891.563	1129.14	1242.6	1465.92	1643.87
612.393	476.064	680.958	887.679	1122.92	1230.8	1465.01	1643.07
614.125	470.149	681.464	878.145	1111.72	1219.72	1463.9	1642.64
615.854	451.72	673.217	859.844	1091.08	1209.53	1462.92	1642.33
617.584	449.669	653.815	854.17	1079.04	1193.39	1462.46	1641.58
619.315	434.276	642.711	836.023	1065.58	1192.68	1461.49	1640.83
621.043	420.084	624.225	823.233	1064.2	1171.78	1460.32	1640.48
622.773	408.367	611.498	813.522	1028.65	1161.96	1458.58	1640.09
624.502	403.982	602.205	793.144	1030.09	1151.96	1458.44	1639.63
626.229	385.936	599.677	790.603	1009.74	1143.16	1457.09	1639.32
627.958	381.976	588.387	781.655	1004.82	1138.11	1456.64	1639.29
629.684	375.917	573.978	775.652	996.461	1127.81	1455.88	1638.57
631.413	370.567	566.197	760.123	985.305	1113.43	1455.82	1637.42
633.14	346.547	555.311	743.167	972.054	1109.12	1454.87	1638.76
634.866	341.092	544.733	733.256	961.131	1104.79	1453.25	1637.74
636.593	329.574	535.506	736.161	945.491	1090.09	1452.74	1637.43
638.318	320.489	525.946	727.274	942.33	1085.06	1451.75	1636.79
640.044	316.65	518.732	711.621	933.42	1076.24	1450.7	1636.43
641.768	302.242	508.776	706.048	922.107	1066.44	1450.22	1635.95
643.494	292.638	494.715	694.011	910.742	1062.75	1448.85	1634.24
645.22	290.28	491.41	685.302	905.071	1048.86	1447.61	1634.55
646.943	279.775	479.622	682.294	895.645	1041.32	1446.5	1633.97
648.668	268.01	475.894	663.707	886.852	1033.74	1445.38	1633.63
650.39	255.779	466.365	660.596	879.015	1035.82	1444.83	1632.23
652.114	243.878	456.084	655.383	868.742	1024.36	1443.33	1632.38
653.836	246.476	451.799	649.077	858.396	1021.59	1442.99	1632.24
655.56	243.74	446.436	641.697	855.076	1010.98	1442.38	1631.13
657.281	239.758	440.37	636.313	848.019	1003.43	1442.3	1631.26
659.004	230.522	426.226	633.96	839.619	994.463	1441.34	1630.56
660.724	230.591	422.202	621.861	835.948	1000.59	1440.76	1630.58
662.447	219.767	420.199	616.502	829.592	988.823	1440.21	1630.43
664.166	212.569	414.822	608.111	819.534	985.055	1438.93	1630
665.888	208.979	405.063	605.41	811.815	978.22	1438.21	1629.16
667.607	196.122	396.979	595.32	809.122	973.965	1438.32	1629.38
669.326	201.788	390.596	596.313	803.429	969.257	1437.4	1629.23
671.047	189.42	388.619	588.982	800.466	963.652	1437.03	1628.54
672.765	186.778	377.687	587.084	785.533	959.042	1436.39	1628.59
674.485	184.615	383.892	581.251	793.087	960.575	1435.8	1628.08
676.202	179.302	379.784	578.817	786.646	951.849	1435.02	1627.6
677.92	174.006	363.996	570.717	782.227	950.156	1435.01	1626.96
679.639	167.083	367.57	564.267	775.114	947.745	1434.06	1627.3
681.355	163.319	362.406	565.12	769.628	942.027	1433.9	1627.12
683.074	164.708	359.53	560.909	762.761	941.182	1433.17	1626.98
684.79	161.662	354.29	552.004	762.88	931.443	1432.97	1626.25
686.505	153.832	347.071	550.124	761.012	932.695	1432.18	1626.35
688.223	148.874	345.92	550.641	758.204	925.824	1431.72	1625.59
689.938	146.018	343.532	538.591	753.154	922.521	1431.55	1625.74
691.652	135.667	340.578	539.634	744.198	921.618	1431.49	1625.7
693.369	143.384	333.026	533.746	751.303	921.696	1430.87	1625.08
695.083	140.327	336.83	530.878	745.763	918.056	1430.72	1625.61
696.796	136.05	332.616	532.998	741.205	911.6	1429.97	1624.53
698.512	127.339	328.039	528.086	734.285	909.795	1429.35	1624.51
700.225	119.021	322.789	527.173	729.026	911.491	1428.86	1624.64
701.938	128.767	315.903	520.287	729.476	907.605	1428.58	1623.91
703.652	117.352	321.113	524.493	723.646	905.869	1428.31	1624.12
705.364	124.06	311.029	511.731	720.555	904.421	1427.41	1623.68
707.076	123.206	312.361	511.384	720.187	903.242	1427.76	1623.39
708.787	120.754	308.68	512.386	717.146	898.312	1427.98	1623.87
710.5	111.82	309.989	509.667	721.447	897.812	1427.32	1623.46
712.211	114.898	304.195	506.218	709.256	894.22	1426.58	1622.97
713.922	109.062	305.065	504.061	710.778	896.234	1427.08	1623.11
715.632	109.65	295.494	502.889	711.61	885.295	1426.7	1622.83
717.343	104.191	294.662	500.376	712.784	888.708	1426.36	1622.54
719.053	104.803	290.146	494.513	705.228	886.484	1426.39	1622.43
720.762	103.813	294.729	494.044	705.419	886.152	1426.25	1622.21
722.471	97.1544	291.226	491.884	701.561	883.928	1425.07	1621.93
724.181	96.5316	288.03	491.72	702.397	885.226	1425.06	1622.26
725.89	91.416	289.856	492.195	699.49	883.195	1424.94	1622.09
727.597	95.1708	284.225	492.299	695.199	877.36	1425.43	1621.79
729.305	94.0416	282.954	487.653	697.973	880.248	1424.5	1621.45
731.012	77.0928	280.993	481.977	690.266	876.273	1424.67	1621.52
732.721	84.036	282.058	478.651	683.56	871.107	1423.84	1621.51
734.428	78.7992	274.659	480.709	681.561	872.783	1424.48	1621.23
736.134	82.0428	276.349	480.371	687.303	871.128	1423.71	1621.11
737.84	81.9984	277.319	477.965	683.212	871.336	1424.28	1621.67
739.546	75.0132	272.837	472.473	682.116	873.639	1424.16	1621.12
741.251	80.9376	268.983	472.67	683.674	869.527	1423.84	1621.45
742.956	68.5944	265.422	465.402	679.79	867.748	1423.33	1620.79
744.662	69.1656	265.195	470.234	682.95	866.182	1423.17	1620.93
746.367	62.8392	262.585	469.308	678.337	866.248	1423.56	1621.53
748.071	70.6368	267.702	461.311	675.068	866.072	1422.75	1621.36
749.774	69.1536	263.745	471.476	671.474	861.196	1423.48	1621.16
751.478	68.094	262.833	462.843	672.936	864.329	1422.88	1620.71
753.181	65.0436	259.594	463.634	673.072	862.774	1422.68	1621.32
754.884	62.0088	259.051	460.412	665.845	861.932	1423.31	1620.91
756.586	61.7856	251.138	457.859	667.664	858.978	1422.88	1620.98
758.288	61.944	255.262	456.965	669.798	859.529	1422.71	1620.44
759.99	64.8828	257.013	459.724	662.881	853.512	1422.84	1621.06
761.691	57.7752	253.063	456.112	663.97	854.036	1422.66	1620.74
763.392	59.4744	253.444	457.163	662.378	856.651	1422.42	1621.1
765.093	56.3712	249.159	459.21	671.447	852.732	1422.37	1620.23
766.794	54.4836	253.546	453.611	665.2	855.814	1422.13	1621.33
768.494	59.8032	249.302	454.027	660.315	851.692	1422.26	1620.81
770.194	57.972	250.412	454.142	663.771	852.945	1422.52	1620.92
771.893	48.6228	252.89	452.971	659.627	853.062	1422.26	1620.48
773.592	47.6928	244.134	447.868	660.174	851.352	1422.54	1620.26
775.291	46.812	245.048	451.767	656.784	851.763	1421.76	1620.64
776.99	48.3564	245.003	448.406	658.4	853.358	1422.65	1621.35
778.688	46.7352	245.638	448.378	659.369	849.626	1422.61	1621.56
780.386	52.2708	246.6	446.027	657.02	851.229	1423.4	1620.97
782.083	46.6464	243.896	450.945	657.966	846.787	1421.67	1621.13
783.781	44.9712	248.784	444.57	654.91	850.213	1423.08	1621.49
785.478	49.236	240.07	447.451	650.182	848.06	1422.21	1621.73
787.174	51.5076	241.953	439.734	651.083	846.833	1422.98	1621.55
788.871	43.4772	243.195	443.295	652.003	844.927	1423.14	1621.36
790.567	44.6328	239.852	441.276	655.942	847.221	1423.2	1622.02
792.262	47.4456	244.185	441.969	656.964	846.083	1422.31	1621.29
793.958	41.598	240.317	440.084	647.79	846.845	1422.23	1621.44
795.653	42.5652	241.807	440.575	654.23	849.041	1423.25	1621.79
797.347	41.5848	237.37	441.768	653.42	845.23	1423.45	1622.35
799.04	45.3864	238.24	442.968	648.632	847.688	1423.32	1622.17
800.734	38.412	235.437	441.824	653.448	845.254	1423.68	1622.57
802.428	41.76	237.248	442.306	651.261	843.957	1423.57	1622.13
804.121	39.0984	237.371	440.434	651.04	842.64	1424.06	1622.68
805.814	42.816	236.493	439.554	651.149	845.977	1423.85	1622.7
807.507	35.3844	239.303	433.708	647.955	843.744	1423.44	1623
809.199	37.1892	240.171	439.896	650.133	841.076	1423.91	1623.21
810.89	37.458	236.43	437.815	651.034	838.673	1423.78	1622.69
812.581	44.1804	237.396	440.779	645.964	842.133	1424.34	1622.41
814.273	37.6908	237.371	439.412	645.235	845.842	1423.72	1622.92
815.964	40.7964	232.968	440.694	650.506	843.919	1423.6	1622.82
817.655	33.8064	234.537	437.239	648.707	844.539	1423.64	1623.16
819.344	32.3796	233.036	438.752	648.532	846.298	1423.37	1622.46
821.034	35.7348	236.185	436.87	644.961	841.689	1424.73	1622.48
822.724	38.2608	233.941	435.295	645.39	841.287	1423.78	1622.77
824.413	31.1076	233.698	434.714	646.816	838.527	1423.19	1622.2
826.101	34.4232	233.451	440.51	644.882	840.229	1423.17	1622.59
827.79	34.1112	237.57	432.198	643.28	836.287	1423.19	1622.37
829.478	28.9572	231.607	435.306	641.676	840.34	1422.9	1621.91
831.167	31.062	233.71	437.071	640.071	840.631	1422.71	1621.71
832.853	34.386	232.121	432.117	638.47	839.278	1421.85	1621.37
834.541	25.2048	231.885	430.869	635.866	837.694	1421.9	1621.05
836.228	26.1216	233.339	436.023	636.969	833.993	1421.38	1620.72
837.915	31.0752	226.032	434.777	642.447	834.763	1421.67	1620.87
839.6	29.1336	228.465	431.146	636.788	836.462	1421.48	1620.01
841.286	27.9456	226.131	432.181	639.505	837.421	1421.15	1620.18
842.972	33.15	227.767	425.396	638.788	833.145	1420.6	1619.89
844.656	30.582	224.602	429.306	636.31	834.238	1420.81	1619.44
846.342	29.1408	227.077	428.755	638.135	831.981	1419.77	1619.13
848.027	26.8296	221.757	429.824	639.228	831.569	1419.02	1619.26
849.71	22.08	223.469	427.507	636.938	833.256	1419.57	1618.61
851.394	24.9948	224.518	429.229	637.345	830.723	1418.82	1618.45
853.079	21.9276	220.256	425.305	631.435	831.975	1418.65	1618.72
854.76	21.3408	222.756	418.441	633.953	830.691	1418.25	1618.32
856.444	26.034	219.966	421.673	635.187	830.149	1417.93	1617.67
858.127	27.5556	223.565	422.935	630.105	828.697	1418.26	1618.04
859.808	21.4644	222.488	421.526	629.372	824.208	1417.91	1617.72
861.491	24.9564	220.709	423.09	632.949	829.517	1417.93	1617.73
863.171	15.564	222.538	423.253	626.789	827.306	1417.77	1616.92
864.853	22.9068	215.287	421.674	630.903	829.249	1417.79	1617.54
866.533	14.9832	223.295	421.363	628.624	828.582	1417.48	1617.15
868.215	22.1928	224.593	423.671	632.628	825.797	1417.75	1616.8
869.896	23.4072	220.247	418.673	626.667	823.717	1416.9	1617.12
871.574	20.6856	217.61	420.684	632.684	825.61	1416.88	1617.08
873.255	12.0852	215.708	419.448	627.496	825.224	1416.78	1616.77
874.933	14.6856	219.834	421.923	628.335	825.579	1416.46	1616.98
876.613	19.332	213.446	418.181	630.221	827.824	1416.87	1616.45
878.29	21.642	218.997	417.125	627.85	828.014	1416.63	1616.61
879.97	19.2132	218.62	421.704	628.469	825.672	1416.82	1616.12
881.647	15.9924	214.608	422.316	627.765	826.104	1416.58	1616.29
883.325	15.9252	216.525	418.29	627.047	825.601	1416.47	1616.1
885.001	16.224	220.721	418.199	624.655	825.542	1416.19	1615.86
886.679	18.0672	215.972	422.029	632.456	823.615	1416.47	1616.12
888.355	9.9852	213.501	420.876	627.692	823.512	1416.58	1616.14
890.032	19.278	215.621	422.008	625.221	822.014	1416.18	1615.8
891.707	17.5068	211.822	417.222	624.075	820.521	1415.99	1615.27
893.384	18.144	211.351	420.039	623.948	823.195	1416.13	1615.5
895.058	14.898	212.581	416.668	624.859	819.461	1415.73	1615.28
896.734	18.816	214.529	417.63	622.866	822.207	1415.99	1615.97
898.408	11.7408	216.194	413.708	622.228	821.53	1415.69	1615.35
900.084	13.758	214.265	414.736	623.58	820.406	1415.83	1615.27
901.757	9.8616	212.34	414.453	620.334	820.665	1417.55	1615.41
903.43	11.4912	215.02	411.541	626.625	820.005	1416.27	1615.28
905.104	11.9544	211.798	413.908	621.093	818.434	1415.3	1614.92
906.776	12.0636	213.218	413.681	620.197	816.654	1415.25	1614.84
908.45	13.8048	208.762	410.538	620.66	822.74	1414.48	1614.79
910.122	13.2156	208.95	416.656	622.806	818.707	1414.81	1614.91
911.793	15.006	212.443	411.572	615.062	822.984	1414.31	1614.84
913.466	12.3996	206.989	412.716	618.828	818.692	1414.66	1614.9
915.137	10.914	213.688	411.487	617.919	815.05	1415.2	1615.01
916.807	7.3812	210.088	411.85	619.27	816.92	1414.68	1614.87
918.479	14.1192	212.069	411.849	621.251	819.463	1414.81	1614.5
920.149	4.2096	208.766	410.858	620.26	819.464	1414.35	1614.5
921.818	12.9684	205.166	412.875	616.326	819.023	1414.12	1613.81
923.489	10.6764	207.231	409.651	617.059	816.529	1414.56	1614.52
925.158	12.7896	208.675	411.094	613.528	820.539	1414.48	1614.4
926.826	14.9208	208.812	415.53	616.954	819.004	1414.6	1614.34
928.496	9.0888	204.958	409.689	618.051	813.514	1413.76	1614.31
930.164	11.9508	209.67	411.419	618.449	816.573	1414.8	1614.48
931.832	11.178	206.047	409.452	613.829	819.137	1413.84	1614.44
933.501	11.9412	202.042	407.435	613.473	820.51	1414.2	1613.93
935.168	15.0504	205.289	408.034	614.078	817.455	1414.13	1614.17
936.834	13.3704	205.538	407.953	614.668	815.55	1414.21	1613.95
938.501	8.1168	203.137	406.877	615.918	816.424	1413.7	1614.22
940.169	7.2396	207.028	409.446	615.848	815.681	1414.29	1614.56
941.834	12.7176	204.97	409.373	616.114	816.33	1413.88	1613.95
943.5	7.482	207.872	406.657	613.736	816.979	1413.54	1613.85
945.165	10.5684	208.451	406.578	614.327	816.004	1414.05	1614
946.829	9.6768	206.706	410.121	612.595	812.48	1414.17	1613.89
948.496	8.7768	202.314	407.71	614.158	814.268	1414.26	1614.13
950.16	13.8144	203.202	409.589	619.018	816.516	1414.01	1614.05
951.824	6.5856	204.425	404.546	614.314	818.995	1414.59	1613.76
953.487	4.5132	206.313	404.129	613.246	814.554	1414.05	1614.03
955.15	15.4908	202.599	408.327	615.475	817.728	1414.2	1614.27
956.815	10.6428	204.15	410.537	612.426	818.129	1414.25	1614.44
958.478	5.3856	201.733	402.854	613.316	814.602	1414.59	1614.41
960.14	9.588	205.549	406.015	616.16	817.744	1414.41	1614.57
961.802	8.6388	204.741	408.827	616.685	817.65	1414.58	1614.62
963.464	10.4412	208.525	408.671	615.56	816.402	1414.59	1615.04
965.125	11.064	203.446	407.535	616.41	816.997	1413.91	1614.15
966.786	6.1956	204.952	412.323	613.994	817.831	1414.97	1614.59
968.449	9.2328	208.782	410.251	620.46	818.684	1415.12	1614.64
970.109	14.2764	208.059	409.53	614.174	818.413	1414.78	1615.03
971.769	15.426	207.376	415.73	618.738	816.102	1414.91	1615.46
973.429	9.528	210.326	413.436	616.116	817.02	1415.37	1615.44
975.088	8.748	212.955	409.183	618.416	819.318	1415.44	1615.62
976.747	18.1776	211.307	414.09	620.375	822.754	1415.96	1616.08
978.406	11.844	213.889	416.344	620.995	820.665	1416.9	1616.44
980.065	17.6652	212.835	414.309	629.449	821.997	1416.76	1616.64
981.723	14.4312	212.422	417.827	627.734	823.318	1417.4	1617.5
983.381	17.4924	216.6	419.059	627.01	826.019	1418.47	1617.87
985.039	19.7952	216.877	419.664	626.638	826.904	1418.66	1618.3
986.696	18.6012	218.171	422.595	631.533	828.269	1419.74	1619.67
988.353	10.764	217.203	425.554	630.564	831.485	1420.46	1619.54
990.01	19.0392	222.468	420.02	634.517	830.358	1420.43	1620.14
991.666	13.9656	219.88	424.304	631.272	829.69	1420.24	1620.17
993.322	20.2752	222.524	420.728	631.621	829.019	1420.05	1620.08
994.978	15.1932	218.947	424.024	626.732	824.45	1419.46	1619.3
996.633	12.0828	219.961	421.109	624.795	825.845	1417.83	1618.16
998.288	11.742	214.774	418.868	618.618	823.814	1416.82	1617.11
999.943	15.7572	212.889	415.017	622.291	822.718	1416.61	1616.28
1001.6	11.9448	211.037	414.802	620.425	819.807	1416.3	1615.92
1003.25	10.9212	210.857	413.964	616.947	824.261	1414.97	1614.91
1004.91	12.2904	208.739	412.172	621.042	818.401	1414.71	1614.4
1006.56	9.3504	207.955	410.07	611.692	821.515	1414.28	1614.45
1008.21	9.5736	204.877	408.633	614.174	819.808	1414.08	1614.11
1009.87	7.8168	207.387	406.201	616.658	815.098	1414.34	1614
1011.52	11.5728	208.563	412.314	616.163	816.365	1414.34	1613.35
1013.17	12.534	206.745	414.121	614.653	818.309	1413.47	1613.51
1014.82	6.3408	207.538	409.965	609.819	819.085	1413.62	1613.04
1016.47	8.85	207.004	410.089	616.199	817.777	1413.24	1613.38
1018.12	0.2856	207.816	407.925	617.323	816.945	1413	1613.19
1019.78	8.8332	206.703	408.79	617.176	818.694	1412.96	1613.31
1021.43	10.7232	206.655	411.386	617.426	816.09	1412.87	1612.97
1023.08	5.9172	206.339	411.73	617.068	819.785	1413.29	1613.01
1024.73	9.4932	211.36	409.439	616.397	820.018	1413.08	1612.64
1026.38	6.2544	205.379	411.101	616.026	819.064	1412.79	1613.01
1028.03	12.5184	207.965	411.352	614.249	818.757	1413.29	1612.69
1029.67	17.8884	207.787	410.505	612.048	821.655	1412.45	1612.56
1031.32	11.9652	203.526	406.91	621.121	819.135	1412.93	1612.5
1032.97	8.0028	204.231	407.615	616.15	818.458	1412.57	1612.41
1034.62	12.0576	208.617	409.33	616.859	818.487	1413.64	1612.89
1036.27	11.7396	209.697	409.406	617.929	824.613	1412.62	1613.11
1037.91	9.8472	208.465	410.51	612.008	818.133	1412.93	1612.46
1039.56	6.3492	208.237	411.616	611.095	816.092	1412.68	1612.24
1041.21	10.848	204.976	412.032	616.18	819.887	1412.69	1612.51
1042.86	14.9088	208.366	410.071	612.207	822.023	1412.93	1612.09
1044.5	9.7044	208.377	411.754	616.23	819.221	1412.2	1612.89
1046.15	5.6772	205.689	413.413	614.546	821.085	1412.1	1612.68
1047.79	12.4692	208.669	412.381	616.193	818.96	1412.9	1612.86
1049.44	17.6376	211.634	411.001	618.829	823.379	1412.69	1612.34
1051.08	17.5704	208.899	412.946	622.118	819.597	1412.48	1612.76
1052.73	10.6692	209.822	409.861	621.713	823.056	1412.1	1612.21
1054.37	9.7668	209.725	410.101	612.611	818.086	1412.99	1612.6
1056.02	8.448	208.946	413.998	618.191	821.989	1412.84	1612.77
1057.66	9.1176	210.154	413.872	621.749	821.209	1412.76	1612.31
1059.3	13.7628	211.673	412.727	618.284	821.349	1412.37	1611.66
1060.95	15.1812	210.502	413.892	618.802	820.077	1412.24	1612.02
1062.59	14.1816	215.972	414.705	618.306	820.427	1412.82	1612.37
1064.23	13.9812	211.124	411.526	620.136	820.775	1412.42	1611.86
1065.87	16.9944	210.957	415.018	620.322	823.462	1413.03	1612.05
1067.51	18.8496	211.825	412.568	616.558	824.776	1412.38	1612.01
1069.15	15.5724	208.09	415.473	622.792	823.792	1412.64	1611.61
1070.8	11.5296	212.679	419.398	615.11	822.828	1412.36	1611.76
1072.44	13.8588	211.627	414.365	613.403	823.489	1412.19	1611.9
1074.08	22.5204	213.529	418.59	615.982	822.737	1412.48	1611.77
1075.72	10.4436	211.405	417.461	623.157	826.132	1412.23	1611.5
1077.36	12.636	218.506	416.616	619.021	821.841	1411.87	1610.92
1079	14.7912	212.66	419.047	622.802	822.632	1411.91	1611.46
1080.63	14.5548	214.75	414.198	620.623	820.874	1412.11	1611.09
1082.27	20.2776	215.86	417.295	621.431	824.212	1411.62	1610.69
1083.91	17.682	215.323	415.114	621.582	824.544	1411.19	1610.88
1085.55	14.2848	213.453	418.193	622.378	821.176	1411.46	1609.96
1087.19	20.7336	212.872	414.652	622.486	824.937	1410.57	1610.39
1088.82	17.2704	212.258	416.673	621.906	821.305	1411.19	1610.18
1090.46	14.1888	212.939	418.341	621.967	825.022	1410.95	1610.12
1092.1	11.124	212.642	419.029	618.757	824.145	1410.88	1609.91
1093.74	14.0004	213.368	417.136	621.155	819.859	1410.52	1609.88
1095.37	14.5872	215.142	416.95	620.99	820.43	1410.2	1609.57
1097.01	13.2948	212.089	414.88	621.875	824.94	1410.71	1609.28
1098.64	23.8416	218.258	416.801	624.454	825.371	1410.51	1609.23
1100.28	17.9628	219.896	418.112	625.11	825.831	1409.89	1609.51
1101.91	17.1984	214.685	417.804	624.474	824.47	1410.42	1609.42
1103.55	18.7812	215.352	418.47	621.216	823.563	1410.16	1608.87
1105.18	21.1344	214.698	420.431	625.139	824.707	1409.7	1608.71
1106.82	13.6752	220.903	420.425	626.441	824.932	1409.76	1608.78
1108.45	19.5612	216.982	416.504	622.193	824.476	1409.96	1608.96
1110.08	23.5056	220.272	422.082	627.769	825.633	1409.93	1608.64
1111.72	17.274	217.372	418.201	628.46	824.744	1409.71	1608.87
1113.35	27.9288	216.447	422.834	628.51	826.611	1409.78	1608.58
1114.98	19.356	221.412	418.639	627.253	824.815	1409.85	1608.66
1116.61	19.41	219.501	419.017	627.299	827.595	1409.69	1608.68
1118.24	18.2772	215.945	420.368	628.973	825.103	1409.76	1608.82
1119.88	22.6416	215.986	425.32	627.701	826.503	1410.03	1608.37
1121.51	26.6268	217.348	425.045	630.04	827.453	1409.91	1608.97
1123.14	24.7404	218.731	422.825	628.467	826.582	1410.01	1609.02
1124.77	22.4832	224.069	421.281	629.534	826.412	1410.12	1608.74
1126.4	24.1752	222.544	424.341	628.322	826.941	1409.55	1608.54
1128.03	21.5436	220.365	422.16	628.752	828.391	1409.07	1608.73
1129.66	26.7756	223.427	426.204	629.503	827.311	1409.61	1608.24
1131.29	20.9688	225.165	423.345	633.199	826.451	1409.19	1608.02
1132.92	26.5824	224.601	425.733	633.281	825.358	1409.07	1608.51
1134.55	21.564	222.076	418.605	634.357	828.181	1409.15	1608.33
1136.17	28.7976	224.175	421.685	634.471	825.498	1408.67	1608.07
1137.8	21.4644	218.739	424.139	630.663	825.133	1409.31	1607.9
1139.43	25.1976	226.81	424.636	629.826	827.773	1408.71	1607.57
1141.06	28.1364	223.679	424.136	627.331	828.334	1408.46	1607.28
1142.68	28.2684	226.441	426.895	626.12	828.18	1408.02	1607.34
1144.31	24.3876	223.216	426.306	633.765	825.916	1408.26	1607.6
1145.94	23.6196	220.271	425.009	630.158	826.161	1408.23	1606.93
1147.56	24.0108	224.224	425.005	629.165	825.696	1407.43	1606.95
1149.19	27.5676	224.549	424.34	632.458	827.541	1408.09	1606.93
1150.81	31.5408	220.606	423.036	632.142	823.856	1407.9	1606.72
1152.44	24.4596	224.604	417.467	627.559	823.88	1407.74	1606.84
1154.06	22.932	225.978	421.147	631.235	826.222	1407.28	1606.55
1155.69	20.6076	222.398	425.815	629.958	825.328	1407.62	1606.48
1157.31	22.6116	220.441	426.168	629.978	823.494	1407.22	1606.55
1158.94	22.5948	221.744	427.471	626.333	825.332	1407.58	1606.44
1160.56	26.8848	224.322	424.44	632.219	825.294	1406.95	1606.29
1162.18	23.214	223.559	423.02	624.872	822.461	1407.37	1606.05
1163.81	21.8892	219.141	427.835	629.703	824.69	1406.99	1606.27
1165.43	23.712	223.937	426.043	628.587	824.139	1407.17	1605.78
1167.05	28.296	221.812	424.579	628.787	823.589	1407.16	1606.11
1168.67	28.5324	221.994	424.433	625.368	823.499	1407.04	1605.71
1170.3	31.1304	224.471	422.312	629.511	822.027	1406.93	1606.2
1171.92	24.6456	226.934	425.109	631.996	823.538	1406.91	1605.77
1173.54	20.9136	220.515	422.635	625.273	825.039	1406.72	1605.88
1175.16	24.2628	221.315	421.471	626.099	823.778	1406.67	1605.49
1176.78	26.436	225.726	423.921	626.601	819.772	1406.62	1605.48
1178.4	29.4144	221.966	426.389	626.467	821.973	1406.37	1605.58
1180.02	24.5592	223.143	429.858	629.299	823.727	1406.23	1605.32
1181.64	24.822	217.132	422.865	632.79	821.363	1406.28	1605.17
1183.26	26.2476	220.269	426.002	629.073	818.079	1406.14	1605.48
1184.88	22.9368	222.392	422.572	625.663	819.127	1405.92	1605.42
1186.49	25.086	223.831	421.405	627.782	822.442	1406.03	1605.39
1188.11	25.266	226.238	421.212	627.282	820.952	1405.98	1605.1
1189.73	22.7328	225.407	430.491	623.22	819.251	1406	1605.27
1191.35	21.4272	223.324	426.454	626.694	820.545	1406.11	1605.12
1192.97	27.2112	221.298	424.103	627.934	818.679	1405.78	1605.14
1194.58	21.708	222.566	422.443	628.23	823.217	1405.68	1605.52
1196.2	26.3712	220.591	422.746	625.932	820.469	1405.55	1605.13
1197.82	23.5956	223.806	421.732	625.248	819.762	1405.93	1604.88
1199.43	21.57	223.085	422.64	625.838	821.543	1405.57	1605.19
1201.05	24.5868	219.406	424.493	620.874	820.801	1405.43	1604.89
1202.66	25.2408	223.513	423.075	628.249	819.592	1405.58	1605.08
1204.28	23.55	220.79	423.279	619.371	820.884	1405.3	1604.55
1205.89	26.9352	220.999	418.945	623.819	819.678	1406.07	1604.88
1207.51	17.8728	223.172	423.068	626.98	818.712	1405.41	1604.81
1209.12	31.032	222.124	417.481	624.32	818.442	1405.28	1604.53
1210.74	20.4756	220.459	423.602	621.04	818.643	1405.4	1604.78
1212.35	24.7488	224.343	420.676	623.953	819.774	1405.11	1604.62
1213.96	27.1104	223.719	422.646	618.459	819.107	1405.21	1605
1215.58	23.268	221.172	418.799	621.419	819.135	1405.37	1604.64
1217.19	22.5504	217.66	418.205	621.467	812.354	1404.86	1604.63
1218.8	20.6628	219.015	421.182	619.244	815.794	1405.32	1604.24
1220.41	26.9568	217.123	419.938	615.07	815.6	1404.61	1604.48
1222.02	23.9088	218.811	422.275	623.893	816.547	1405.04	1604.34
1223.63	22.8336	217.925	416.839	621.37	814.778	1405.02	1604.67
1225.25	16.3332	216.423	418.909	619.85	816.897	1404.58	1604.56
1226.86	18.846	213.008	419.395	621.616	813.122	1404.98	1604.37
1228.47	24.9168	222.646	420.241	623.089	814.831	1404.77	1604.23
1230.08	23.5908	221.569	420.459	622.303	813.817	1405.22	1604.06
1231.69	12.4788	220.821	419.051	622.172	814.176	1404.88	1604.33
1233.3	15.0516	215.814	416.976	621.051	815.214	1404.91	1604.32
1234.91	28.5888	215.68	418.798	619.909	814.182	1404.7	1604.27
1236.52	21.3144	217.81	416.018	620.707	813.133	1404.32	1604.3
1238.12	20.2944	216.323	415.18	622.471	814.364	1404.6	1604.54
1239.73	21.6276	211.881	414.01	618.338	813.76	1404.38	1604.4
1241.34	22.5816	215.641	420.061	619.455	813.391	1404.4	1604.25
1242.95	23.166	217.458	418.596	620.918	814.411	1404.32	1604.12
1244.56	19.8288	215.355	419.772	621.742	810.846	1404.21	1604.16
1246.16	20.4276	215.876	419.634	623.223	811.644	1404.23	1604.2
1247.77	16.2552	214.061	418.804	617.112	813.115	1403.98	1603.56
1249.37	19.5336	214.832	414.309	619.841	812.72	1403.86	1603.85
1250.98	21.2004	212.938	410.437	614.973	811.154	1404	1603.9
1252.59	22.4628	215.644	412.811	617.668	813.038	1403.91	1603.35
1254.19	13.458	214.407	416.512	614.113	810.779	1404.21	1603.59
1255.8	15.1392	215.491	411.991	611.885	811.294	1404.12	1603.92
1257.4	18.4092	214.602	415.384	615.924	811.351	1404.33	1603.72
1259.01	22.0656	213.702	413.162	613.36	811.632	1403.84	1603.75
1260.61	23.7144	212.112	414.21	615.061	808.203	1403.48	1603.52
1262.22	17.4096	207.191	418.527	618.054	810.759	1403.92	1603.55
1263.82	16.6212	211.814	412.921	614.427	808.22	1404.02	1603.92
1265.42	17.0112	213.788	416.875	619.702	810.296	1403.72	1603.75
1267.03	21.7596	216.425	411.593	619.369	811.449	1403.49	1603.73
1268.63	18.9864	212.794	414.231	615.079	810.062	1403.62	1603.48
1270.23	17.3892	212.45	417.848	610.448	808.207	1403.55	1603.75
1271.83	15.7596	216.036	412.196	609.423	807.952	1403.68	1603.63
1273.43	17.2512	216.938	410.136	612.65	808.366	1403.08	1603.44
1275.04	18.702	211.87	411.336	613.207	811.527	1403.23	1603.46
1276.64	11.4348	211.068	407.575	616.709	808.909	1403.22	1603.42
1278.24	17.6112	207.641	414.028	614.617	808.14	1403.27	1603.28
1279.84	19.8612	206.874	412.274	613.537	809.46	1403.09	1603.36
1281.44	16.6212	211.732	410.885	610.513	808.266	1403.42	1603.22
1283.04	14.9892	211.681	409.52	611.456	809.157	1403.31	1603.47
1284.64	12.9648	209.66	411.445	613.716	807.749	1403.11	1603.23
1286.24	13.2792	210.241	407.1	611.681	809.777	1403.07	1603.37
1287.84	12.7488	216.024	411.574	614.528	807.634	1403.12	1603.4
1289.43	12.5412	209.917	408.102	611.736	806.146	1403.24	1603.07
1291.03	18.1584	208.014	414.401	607.908	808.293	1403.05	1602.91
1292.63	10.3536	213.587	408.85	613.535	806.28	1403.15	1602.98
1294.23	11.5572	210.294	407.861	608.34	804.257	1403.18	1602.98
1295.83	12.7584	207.99	409.812	612.62	807.492	1403.31	1603.16
1297.42	12.0276	209.627	406.896	610.395	808.224	1402.72	1602.81
1299.02	10.9524	211.299	413.133	612.438	806.928	1402.92	1603.11
1300.62	16.5528	205.216	402.832	612.889	807.024	1403.03	1602.8
1302.21	10.1112	203.077	403.298	605.584	808.732	1402.36	1602.58
1303.81	10.3284	211.674	407.035	606.747	809.773	1402.61	1602.78
1305.41	11.3472	205.698	405.279	604.687	802.886	1402.92	1603.22
1307	7.3308	202.986	405.81	603.939	807.355	1402.68	1602.8
1308.6	9.162	203.854	408.622	607.09	808.427	1402.87	1602.95
1310.19	10.6128	208.936	406.262	603.774	806.333	1402.86	1602.43
1311.79	13.2252	208.837	404.873	609.192	805.825	1402.43	1602.55
1313.38	14.6556	203.551	408.968	606.834	806.667	1402.42	1602.89
1314.97	9.468	207.616	413.034	606.398	804.328	1402.43	1602.56
1316.57	12.786	210.361	406.741	604.652	806.499	1402.74	1602.68
1318.16	10.278	205.348	405.606	608.381	803.692	1402.66	1602.49
1319.75	13.1964	206.151	410.604	606.631	806.082	1402.42	1602.5
1321.34	13.8228	206.981	405.96	607.484	806.682	1402.6	1602.54
1322.94	10.6308	207.531	404.582	609.015	805.953	1402.66	1602.44
1324.53	12.9	207.164	410.01	604.149	807.279	1402.04	1602.62
1326.12	8.6484	204.264	407.11	604.146	807.052	1402.26	1602.33
1327.71	13.3104	206.221	407.779	608.031	805.039	1402.27	1602.53
1329.3	4.8516	207.225	407.816	605.809	808.666	1402.05	1602.4
1330.89	5.6604	207.903	406.24	607.769	804.628	1402.37	1602.42
1332.49	11.4744	202.123	405.934	610.038	808.019	1402.08	1602.11
1334.07	11.4684	206.948	408.504	605.524	806.888	1402.47	1602.24
1335.66	7.1892	206.921	409.122	610.654	803.492	1401.95	1602.33
1337.25	7.542	204.636	403.296	606.12	805.277	1401.88	1602.51
1338.84	15.2544	202.368	404.57	602.889	808.424	1402.17	1602.01
1340.43	13.3524	204.65	407.817	606.132	803.032	1402.17	1602.35
1342.02	5.7156	207.313	404.681	603.305	806.236	1402.44	1602.25
1343.61	9.3492	208.427	405.788	604.713	805.191	1402.39	1602.28
1345.2	9.9372	205.713	405.325	603.578	805.974	1402.25	1602.18
1346.78	8.2152	205.593	402.615	603.744	803.828	1402.14	1602.31
1348.37	8.8032	202.549	406.35	607.454	803.48	1402.15	1602.02
1349.96	9.3528	207.228	401.323	604.994	806.283	1402.14	1602.28
1351.55	11.0256	206.694	407.903	606.058	805.214	1402.18	1602.34
1353.13	13.056	204.186	406.04	605.155	802.766	1402.28	1602.27
1354.72	8.0772	206.196	406.753	611.364	803.03	1402	1602.3
1356.31	3.4824	208.206	405.522	604.618	805.335	1402.3	1602.15
1357.89	8.2236	203.095	407.861	604.029	803.561	1401.78	1602.33
1359.48	7.5264	203.17	406.315	602.471	805.645	1401.63	1602.38
1361.06	12.6648	205.514	402.496	609.018	807.958	1402.54	1602.03
1362.64	3.0132	201.695	406.136	605.513	805.276	1402.1	1602.19
1364.23	6.2148	208.268	406.217	607.529	806.231	1402.3	1602.17
1365.81	9.0564	208.053	407.621	605.022	802.657	1401.79	1602.14
1367.4	7.2648	206.254	405.817	606.445	804.103	1401.74	1602.1
1368.98	10.9788	202.868	406.002	607.255	806.941	1401.92	1601.93
1370.56	12.384	206.012	405.887	606.46	800	1402.04	1602.24
1372.15	9.8736	201.335	411.307	605.332	804.677	1402.15	1601.96
1373.73	3.7884	207.369	402.34	607.101	804.313	1401.97	1601.97
1375.31	6.624	206.155	409.279	603.261	804.136	1401.82	1602.05
1376.89	8.1924	202.894	408.302	600	803.908	1401.95	1602.12
1378.47	6.9312	204.77	409.2	607.436	803.863	1402.01	1602.04
1380.06	3.6528	209.844	406.778	605.687	804.924	1401.77	1601.8
1381.64	7.7748	204.459	406.937	603.591	804.145	1401.69	1602
1383.22	8.3796	202.341	404.823	606.059	804.28	1401.9	1601.89
1384.8	5.1204	203.84	406.65	606.277	803.524	1402.11	1601.73
1386.38	8.9508	209.299	405.607	607.519	805.307	1401.75	1601.72
1387.96	5.8308	206.049	407.234	608.171	803.259	1401.55	1601.74
1389.54	8.6304	201.561	406.322	603.672	804.434	1401.76	1601.66
1391.12	10.2996	205.565	407.722	603.43	805.857	1402.09	1601.85
1392.7	6.4932	204.356	400	605.46	803.859	1401.61	1601.99
1394.28	9.654	210.25	404.265	603.534	805.929	1401.61	1601.81
1395.85	9.9708	203.669	405.499	601.849	805.662	1401.48	1601.92
1397.43	1.1736	204.773	405.957	610.142	804.866	1401.59	1602.02
1399.01	10.1916	204.126	408.24	604.022	802.639	1401.49	1601.63
1400.59	5.4684	206.951	401.997	605.299	803.316	1402.01	1602.01
1402.16	11.97	200.992	400.589	603.625	804.193	1401.84	1601.98
1403.74	8.7816	206.687	403.396	609.39	805.074	1401.47	1601.91
1405.32	10.3176	205.346	402.393	610.039	803.962	1401.44	1601.61
1406.89	7.7184	203.795	409.217	605.633	805.391	1401.45	1601.62
1408.47	13.3608	204.624	402.011	608.091	804.189	1401.66	1601.5
1410.04	4.0884	202.682	404.891	604.544	803.506	1401.21	1601.88
1411.62	9.5772	205.336	404.006	608.792	806.704	1401.54	1601.93
1413.19	7.7892	200	403.813	607.618	805.879	1401.32	1601.73
1414.77	12.5628	201.414	406.836	601.933	804.6	1401.24	1601.77
1416.34	5.6724	205.339	403.997	603.593	806.213	1401.66	1601.68
1417.92	8.6988	206.565	406.835	605.796	806.178	1401.56	1601.81
1419.49	9.2424	208.278	405.017	604.652	802.453	1401.28	1601.8
1421.06	11.5416	207.258	408.508	608.838	802.472	1401.6	1601.52
1422.64	15.2328	208.357	405.456	606.175	804.216	1401.53	1601.78
1424.21	7.7232	207.153	402.999	605.391	801.669	1401.67	1601.7
1425.78	10.9884	205.346	406.954	603.997	802.718	1401.65	1601.53
1427.36	7.878	204.619	406.872	604.932	805.832	1401.26	1601.33
1428.93	9.5472	208.526	403.159	600.935	805.928	1401.12	1601.58
1430.5	0	206.285	402.508	600.603	803.027	1401.37	1601.73
1432.07	10.0812	205.175	402.661	607.408	803.338	1401.51	1601.65
1433.64	2.7252	210.85	403.869	603.811	804.599	1401.22	1601.65
1435.21	9.1248	207.304	409.548	603.078	805.421	1401.46	1601.67
1436.78	9.7044	210.999	405.902	609.29	805.078	1401.51	1601.43
1438.35	12.4152	204.648	408.483	603.572	804.201	1401.26	1601.37
1439.92	8.8104	207.368	407.06	604.724	805.457	1401.63	1601.72
1441.49	11.5416	204.513	405.807	606.7	805.73	1401.54	1601.65
1443.06	2.3436	206.975	404.784	604.778	805.504	1401.76	1601.49
1444.63	11.4336	203.709	405.974	602.854	804.607	1401.4	1601.38
1446.2	6.5112	203.69	405.012	605.743	801.315	1401.12	1601.46
1447.77	10.47	206.017	404.497	608.736	803.417	1401.22	1601.03
1449.34	8.9052	200.282	406.352	603.323	803.171	1401	1601.36
1450.9	12.8172	205.133	406.458	603.412	803.009	1400.63	1601.15
1452.47	13.4352	208.836	406.672	602.008	803.353	1400.74	1601.31
1454.04	8.784	204.991	405.987	607.305	807.056	1401.15	1601.07
1455.61	6.4008	205.257	404.659	604.671	802.319	1401.17	1601.15
1457.17	10.8216	207.378	405.819	601.669	804.216	1401.32	1601.14
1458.74	14.0244	210.381	407.862	608.461	802.068	1401.49	1601.39
1460.3	10.278	206.313	407.609	606.608	806.113	1401.3	1601.24
1461.87	9.5304	207.919	406.669	605.348	804.117	1400.64	1601.22
1463.44	11.43	207.909	409.206	608.204	806.116	1400.96	1601
1465	9.5136	209.812	405.381	607.88	806.112	1401.18	1601.09
1466.56	7.2372	211.416	403.485	605.982	805.452	1401.18	1601.24
1468.13	11.1	209.231	405.434	613.336	805.252	1400.45	1601.22
1469.69	4.302	210.261	403.914	606.715	806.854	1400.97	1601.18
1471.26	12.4404	210.689	404.335	604.893	806.023	1401.01	1601.15
1472.82	8.0016	204.139	409.57	606.921	806.103	1400.92	1601.29
1474.38	1.29	205.583	407.185	604.511	804.189	1401.03	1601.12
1475.95	7.9944	208.323	408.005	604.983	806.304	1401.08	1601.09
1477.51	11.64	210.746	406.908	607.053	806.185	1401.04	1601.01
1479.07	14.8848	208.354	409.944	606.549	805.605	1400.95	1601.18
1480.63	12.7164	207.2	408.467	606.332	804.332	1400.55	1601.25
1482.2	12.0408	206.006	405.031	607.365	804.604	1401.23	1601.33
1483.76	7.8828	207.351	407.974	607.739	803.295	1400.75	1600.95
1485.32	10.2624	209.662	409.643	605.233	806.248	1400.89	1600.93
1486.88	11.9052	208.16	409.099	602.11	806.752	1401.02	1601.09
1488.44	16.2912	207.021	408.277	607.998	805.711	1401.23	1600.83
1490	10.704	207.837	411.015	604.934	806.033	1401.05	1600.76
1491.56	10.5072	214.119	410.869	605.722	807.482	1400.91	1600.74
1493.12	6.7992	206.87	410.686	610.659	804.637	1400.66	1600.91
1494.68	11.892	209.838	409.151	608.792	805.803	1400.25	1600.91
1496.24	14.2104	207.59	412.369	609.76	807.155	1400.57	1600.8
1497.8	11.4648	209.155	410.72	606.831	805.781	1400.73	1600.96
1499.36	12.96	208.789	409.712	612.901	806.432	1400.82	1601
1500.91	11.802	207.502	411.96	607.436	805.081	1401.11	1600.77
1502.47	12.258	208.211	411.062	605.883	805.568	1400.57	1600.82
1504.03	8.9244	212.205	412.479	612.748	803.615	1400.94	1600.88
1505.59	13.7436	213.025	412.651	607.101	804.612	1400.92	1600.84
1507.15	8.52	212.24	409.926	606.925	804.484	1400.87	1601.1
1508.7	16.4112	213.356	413.616	607.69	805.693	1400.98	1600.88
1510.26	16.8948	211.511	410.801	611.635	806.195	1400.28	1600.91
1511.82	20.3964	210.882	410.171	611.971	806.429	1400.86	1600.87
1513.37	9.486	212.104	407.847	606.754	802.779	1400.98	1600.77
1514.93	15.894	209.365	410.273	606.946	808.559	1400.94	1600.85
1516.48	16.0116	214.266	412.927	611.891	807.741	1400.72	1600.3
1518.04	12.9612	213.932	408.427	607.437	805.082	1400.63	1600.82
1519.59	14.8776	211.95	408.07	611.946	810.044	1400.92	1600.86
1521.15	11.0256	211.259	409.318	608.113	805.348	1400.47	1600.64
1522.7	11.0844	210.308	413.496	612.975	804.953	1400.76	1600.73
1524.25	17.7624	211.373	413.287	610.558	807.967	1400.62	1600.81
1525.81	10.7532	209.673	413.825	610.472	805.004	1400.32	1600.85
1527.36	11.8908	207.745	409.981	612.059	807.009	1400.7	1600.82
1528.91	14.2248	210.972	410.651	611.767	804.792	1400.61	1600.87
1530.47	14.6304	212.271	413.866	608.591	807.263	1400.13	1600.65
1532.02	17.2764	212.875	412.235	606.007	807.244	1400.52	1600.69
1533.57	22.9032	215.317	406.7	612.302	809.192	1400.6	1600.42
1535.12	16.9656	213.859	411.953	610.876	810.654	1400.52	1600.47
1536.67	16.3524	212.685	411.106	613.564	804.955	1400.5	1600.37
1538.22	16.8828	217.877	408.03	609.56	807.509	1400.58	1600.72
1539.78	15.1488	216.405	415.159	609.718	807.846	1400.44	1600.79
1541.33	16.1208	213.697	411.504	610.538	808.645	1400.52	1600.65
1542.88	7.59	212.605	415.181	608.518	809.013	1400.6	1600.69
1544.43	14.6916	214.378	409.021	609.997	806.272	1400.94	1600.68
1545.98	19.4904	214.235	412.692	610.197	808.859	1400.52	1600.71
1547.52	18.5592	215.027	415.709	609.434	806.108	1400.57	1600.46
1549.08	16.4772	212.004	419.975	609.611	808.452	1400.14	1600.61
1550.62	19.7088	216.261	412.521	611.049	807.247	1400.16	1600.62
1552.17	22.1784	212.29	410.772	611.222	809.586	1400.84	1600.52
1553.72	14.4072	213.697	411.869	613.29	804.401	1400.73	1600.26
1555.27	21.7968	213.519	417.381	614.72	808.725	1400.59	1600.5
1556.82	14.7876	217.754	417.832	613.306	809.948	1400.7	1600.38
1558.36	22.9224	216.944	411.985	612.213	808.746	1400.62	1600.59
1559.91	17.0892	216.79	410.894	614.292	809.102	1400.74	1600.11
1561.46	22.2648	212.276	414.885	607.908	807.942	1400.79	1600.59
1563	16.9272	216.006	415.154	610.702	805.713	1400.88	1600.5
1564.55	19.9584	214.442	413.59	612.913	809.243	1400.91	1600.26
1566.1	23.7876	216.064	413.951	612.009	807.066	1400.82	1600.64
1567.64	19.32	214.866	414.955	614.579	807.981	1400.64	1600.49
1569.19	15.2208	217.127	414.379	613.365	807.351	1400.23	1600.73
1570.73	18.2832	215.273	418.195	614.025	808.032	1400.71	1600.56
1572.28	18.684	214.349	417.9	610.892	809.367	1400.65	1600.43
1573.82	20.2092	217.511	421.063	611.217	809.153	1400.71	1600.34
1575.36	25.5072	214.68	414.135	613.741	808.714	1400.18	1600.67
1576.91	21.7128	220.024	416.959	613.101	806.282	1400.9	1600.54
1578.45	18.2712	215.892	417.554	615.276	811.334	1400.36	1600.54
1580	12.162	220.871	413.086	613.336	808.213	1400.67	1600.82
1581.54	20.3988	215.13	420.572	609.498	810.377	1400.54	1600.42
1583.08	20.706	214.12	415.472	614.796	807.256	1400.72	1600.75
1584.62	17.2692	215.028	416.381	614.136	812.083	1401	1600.57
1586.16	16.524	221.961	419.222	609.109	809.885	1400.69	1600.41
1587.71	21.4944	217.928	416.76	612.618	810.137	1400.73	1600.48
1589.25	18.9492	217.707	415.906	611.435	808.646	1400.64	1600.53
1590.79	20.196	215.925	416.955	609.317	808.926	1400.55	1600.45
1592.33	23.3232	220.747	423.666	611.599	808.537	1400.47	1600.24
1593.87	18.4716	217.658	419	618.272	811.22	1400.47	1600.3
1595.41	18.8796	219.262	418.712	614.827	810.132	1400.79	1600.66
1596.95	23.802	220.842	418.084	613.568	809.913	1400.54	1600.62
1598.49	24.5556	220.84	415.56	613.881	810.132	1400.63	1600.62
1600.03	26.8368	221.164	422.191	619.565	809.034	1400.79	1600.75
1601.57	24.9732	220.561	419.379	616.118	811.697	1400.42	1600.51
1603.11	26.904	223.436	416.89	616.148	808.847	1400.54	1600.44
1604.65	26.556	220.625	414.709	617.433	814.383	1400.61	1600.62
1606.19	22.7784	224.418	420.079	614.6	809.087	1400.42	1600.58
1607.72	20.4888	222.193	421.325	614.271	809.52	1400.29	1600.36
1609.26	25.38	220.902	424.135	617.086	809.946	1400.42	1600.64
1610.8	22.7052	217.409	420.958	616.436	809.712	1400.76	1600.49
1612.34	24.2136	219.612	423.476	615.486	808.385	1400.57	1600.18
1613.87	24.228	222.779	420.651	612.973	812.587	1400.48	1600
1615.41	25.3836	219.33	421.932	616.774	807.96	1400.58	1600.69
1616.94	28.7988	224.385	418.154	616.15	811.939	1400.64	1600.64
1618.48	36.7296	221.845	421.923	618.029	808.618	1400.29	1600.18
1620.02	20.0316	218.964	419.99	613.579	809.92	1400.57	1600.35
1621.55	23.754	220.797	417.095	617.314	810.109	1400.63	1600.08
1623.09	19.1484	220.103	421.763	615.056	809.412	1400.78	1600.34
1624.62	27.4068	223.196	417.609	616.584	812.027	1401.06	1600.58
1626.16	22.4316	222.194	418.815	619.058	810.452	1400.24	1600.51
1627.69	21.6096	222.13	419.699	616.8	813.283	1400.64	1600.51
1629.22	20.766	225.823	421.507	618.934	811.253	1400.6	1600.46
1630.76	21.4044	221.618	425.488	617.583	810.751	1400.37	1600.46
1632.29	24.6588	221.797	419.693	616.213	809.575	1400.3	1600.51
1633.82	23.7504	223.851	422.381	618.294	810.816	1400.32	1600.66
1635.36	26.622	221.201	417.538	619.437	812.281	1400.75	1600.37
1636.89	31.0236	225.171	422.454	617.775	812.439	1400.61	1600.69
1638.42	30.1776	220.376	422.684	619.273	810.414	1400.26	1600.55
1639.95	23.3244	222.187	422.3	616.704	813.888	1400.13	1600.33
1641.48	30.7716	226.816	424.422	617.897	809.017	1400.53	1600.35
1643.02	29.1696	223.59	424.021	615.942	812.041	1400.53	1600.39
1644.55	25.2996	226.933	422.667	616.485	813.3	1400.67	1600.36
1646.08	23.316	221.195	424.137	621.415	814.341	1400.6	1600.42
1647.61	27.7428	225.501	422.495	616.028	810.791	1400.79	1600.52
1649.14	31.0716	227.016	422.448	617.24	811.421	1400.84	1600.59
1650.67	23.148	225.104	424.605	620.967	811.622	1400.72	1600.39
1652.2	28.3512	225.052	421.113	621.238	809.623	1400.59	1600.3
1653.73	25.9896	221.821	428.208	616.773	813.945	1400.33	1600.77
1655.26	20.9292	228.209	426.158	617.568	812.973	1400.78	1600.54
1656.79	33.0408	230.147	422.486	617.994	809.779	1400.23	1600.4
1658.31	33.4872	224.56	422.216	615.271	811.375	1400.09	1600.43
1659.84	24.5976	225.533	424.446	620.036	812.972	1400.07	1600.37
1661.37	24.3648	225.31	425.474	613.319	809.8	1400.67	1600.6
1662.9	28.3116	224.848	423.772	619.728	811.025	1400.44	1600.33
1664.42	24.87	227.254	421.83	615.932	812.287	1400.53	1600.63
1665.95	30.4296	223.18	426.77	619.946	814.009	1400.49	1600.49
1667.48	33.7644	227.2	422.089	617.754	810.952	1400.87	1600.28
1669	35.9556	231.507	427.952	621.758	813.974	1400.15	1600.23
1670.53	33.6264	223.344	426.626	619.513	812.405	1400.51	1600.29
1672.06	32.7408	229.734	424.016	623.442	810.379	1400.72	1600.39
1673.58	27.3624	229.885	424.175	619.589	811.815	1400.68	1600.4
1675.11	38.3592	227.248	430.846	617.913	813.033	1400.91	1600.68
1676.63	37.1064	229.29	430.721	621.839	813.182	1400.59	1600.52
1678.16	37.3836	227.655	426.299	620.219	812.917	1400.34	1600.12
1679.68	34.3524	228.838	427.795	622.961	815.272	1400.68	1600.36
1681.2	35.4216	231.272	425.896	619.212	811.131	1400.52	1600.31
1682.73	33.1392	229.364	423.681	623.813	811.537	1400.3	1600.44
1684.25	27.5004	228.989	428.569	620.665	814.535	1400.26	1600.7
1685.78	40.7904	227.683	431.595	620.918	813.198	1400.63	1600.61
1687.3	35.9136	231.036	428.455	622.734	810.574	1400.99	1600.28
1688.82	32.196	229.793	428.14	622.111	813.168	1400.78	1600.26
1690.34	35.2104	234.784	430.346	623.383	813.408	1400.41	1600.3
1691.87	33.4368	232.698	429.184	620.662	813.45	1400.69	1600.29
1693.39	29.4396	233.402	432.051	621.039	814.362	1400.95	1600.44
1694.91	35.4456	231.605	429.323	624.183	813.744	1400.33	1600.42
1696.43	35.088	232.857	427.169	622.027	812.884	1400.52	1600.23
1697.95	39.8772	238.081	431.157	621.997	812.864	1400.33	1600.42
1699.47	30.1392	233.669	436.033	623.172	811.74	1400.6	1600.38
1700.99	37.8312	228.929	429.13	619.689	816.234	1400.75	1600.63
1702.51	38.4708	230.999	432.129	625.796	811.637	1400.37	1600.41
1704.03	28.7508	226.909	432.06	621.719	813.329	1400.46	1600.32
1705.55	34.2828	233.37	433.885	626.022	815.044	1400.06	1600.38
1707.07	36.162	232.466	430.199	622.332	810.081	1400.52	1600.32
1708.59	34.758	230.378	430.581	619.61	810.986	1400.81	1600.34
1710.11	41.934	236.99	431.622	626.818	812.779	1400.66	1600.31
1711.63	42.0804	231.866	431.134	622.906	812.851	1400.36	1600.46
1713.14	40.7364	237.881	431.88	623.012	812.704	1400.4	1600.34
1714.66	39.7452	237.07	430.444	626.204	812.549	1400.38	1600.61
1716.18	35.0208	233.146	432.093	623.5	811.952	1400.7	1600.29
1717.7	36.2496	233.874	435.299	623.276	816.785	1400.43	1600.42
1719.21	37.8744	237.415	430.77	625.242	813.814	1400.31	1600.45
1720.73	37.6656	230.431	429.677	622.573	815.636	1400.51	1600.37
1722.25	36.3528	233.394	432.324	624.573	814.639	1400.43	1600.54
1723.76	39.504	232.308	431.233	623.147	816.03	1400.75	1600.33
1725.28	40.3848	237.41	429.488	622.626	814.792	1400.3	1600.38
1726.8	38.6088	234.697	433.304	623.94	812.659	1400.58	1600.32
1728.31	38.6736	237.248	431.495	625.857	814.652	1400.49	1600.23
1729.83	38.7432	232.333	436.541	624.354	811.201	1400	1600.48
1731.34	39.5988	235.861	437.887	629.109	814.96	1400.26	1600.57
1732.85	38.6388	237.884	436.791	624.559	817.224	1400.27	1600.64
1734.37	41.4672	241.203	434.8	624.406	811.216	1400.69	1600.59
1735.88	41.322	234.866	433.448	623.331	812.202	1400.49	1600.49
1737.4	41.538	236.943	435.205	623.492	813.402	1400.34	1600.46
1738.91	41.7108	237.732	437.552	623.31	813.269	1400.7	1600.62
1740.42	39.576	235.027	435.157	628.716	813.764	1400.83	1600.49
1741.93	46.0248	236.653	438.346	626.889	813.797	1400.46	1600.58
1743.45	38.5452	235.119	437.124	626.601	815.565	1400.5	1600.67
1744.96	42.6984	241.086	433.388	622.862	814.262	1400.72	1600.32
1746.47	46.4844	238.297	434.354	634.466	814.715	1400.81	1600.41
1747.98	48.4056	239.275	439.401	626.045	814.516	1400.75	1600.55
1749.49	42.0612	236.184	434.117	622.633	818.921	1400.48	1600.53
1751	42.0852	238.087	442.281	626.097	815.865	1400.35	1600.51
1752.51	35.6892	234.634	440.395	627.343	816.08	1400.6	1600.55
1754.03	42.786	240.23	437.85	624.492	812.113	1400.63	1600.35
1755.54	44.9772	242.988	437.793	626.949	814.931	1400.75	1600.74
1757.05	40.7892	239.804	437.741	628.471	817.094	1400.72	1600.41
1758.55	42.2616	240.089	438.027	628.136	814.45	1400.37	1600.47
1760.06	51.276	238.526	439.28	632.831	813.356	1400.65	1600.17
1761.57	50.1696	243.239	445.245	627.526	816.433	1401.12	1600.52
1763.08	44.1756	241.374	440.563	629.728	815.782	1400.12	1600.45
1764.59	40.7832	243.553	438.048	630.657	814.899	1400.72	1600.87
1766.1	51.6276	239.13	439.259	624.364	816.63	1401.02	1600.67
1767.61	48.1812	240.945	442.639	632.761	818.567	1400.58	1600.29
1769.11	42.858	244.006	441.95	632.395	818.313	1400.48	1600.71
1770.62	49.9272	244.575	440.018	635.475	815.876	1400.92	1600.62
1772.13	46.8744	241.4	443.411	627.621	816.507	1400.98	1600.53
1773.64	49.8204	238.536	438.985	624.767	815.168	1400.88	1600.92
1775.14	45.9936	243.151	441.727	629.396	819.067	1401.15	1600.65
1776.65	47.0076	248.98	440.376	629.937	816.606	1400.99	1600.73
1778.15	51.3588	247.592	443.679	629.516	817.627	1400.64	1600.62
1779.66	51.5676	244.004	441.033	632.512	819.074	1400.94	1600.35
1781.16	50.2788	246.342	444.936	628.021	816.591	1400.96	1600.4
1782.67	47.136	243.083	442.615	633.516	814.335	1400.73	1600.72
1784.17	45.882	244.514	441.87	631.857	816.451	1400.97	1600.69
1785.68	51.7392	240.665	443.005	628.652	819.006	1400.99	1600.69
1787.18	50.502	246.779	442.899	632.61	818.948	1400.24	1600.71
1788.69	50.0088	242.934	445.589	630.653	819.977	1400.79	1600.87
1790.19	49.134	245.3	442.362	633.975	819.912	1400.84	1600.45
1791.69	54.96	242.994	446.585	631.072	819.407	1400.92	1600.47
1793.2	54.8028	247.506	445.821	636.855	818.895	1401.19	1600.77
1794.7	44.9436	245.478	445.349	630.203	817.722	1400.44	1600.54
1796.2	51.0756	246.532	440.207	631.605	815.671	1400.61	1600.6
1797.7	54.5808	247.26	443.424	633.303	817.303	1400.72	1600.69

## Sheet: Fig.2b
Figure 2b	In-situ Raman for (b) LaPrO3+x reoxidation at 700°C,
Raman Shift (cm-1)	1.5%CH₄/He	Ar 10min	10%O₂/Ar 0min	10%O₂/Ar 10min	10%O₂/Ar 20min
101.063	161.318	473.223	1263.55	1723.59	1938.09
102.897	164.496	474.387	1270.73	1742.43	1942.53
104.731	187.601	496.509	1288.36	1738.25	1961.53
106.563	237.357	545.284	1306.28	1744.41	1966.71
108.396	326.131	632.014	1333.12	1753.6	1953.42
110.227	425.656	724.911	1368.5	1735.59	1949.95
112.06	441.65	729.42	1389.9	1742.34	1956.72
113.89	361.545	644.967	1373.84	1746.38	1957.77
115.722	267.756	561.283	1348.91	1755.49	1968.47
117.553	201.551	502.407	1295.77	1752.64	1970.22
119.382	164.179	474.421	1292.72	1753.63	1967.25
121.213	145.467	459.106	1268.71	1757.97	1958.78
123.041	135.333	449.683	1281.88	1740.81	1963.79
124.871	127.137	443.173	1275.31	1724.11	1947.07
126.699	124.66	440.812	1261.76	1737.15	1948.25
128.528	123.481	439.894	1255.45	1731.62	1948.21
130.355	126.913	443.446	1255.33	1721.51	1942.39
132.184	130.78	449.914	1249.63	1721.76	1930.03
134.01	142.234	457.681	1244.94	1708.87	1924.9
135.838	149.083	464.656	1254.46	1701.79	1915.5
137.664	148.199	462.85	1244.44	1709.55	1917.87
139.491	135.441	453.613	1233.99	1692.36	1906.38
141.316	124.524	442.176	1222.82	1691.85	1895.99
143.142	117.432	435.126	1232.52	1686.38	1898.63
144.966	112.935	430.125	1215.51	1691.39	1894.84
146.792	109.989	428.484	1211.1	1682.48	1890.38
148.615	107.298	426.18	1204.31	1679.08	1890.6
150.44	106.946	424.869	1216.32	1677.03	1885.08
152.263	106.582	424.848	1218.53	1677.64	1878.73
154.085	105.66	422.713	1200.45	1674.95	1894.07
155.909	106.054	422.897	1200.01	1680.71	1890.5
157.731	105.742	424.148	1199.45	1658.29	1885.26
159.554	106.972	424.648	1205.77	1661.1	1876.09
161.375	107.633	423.158	1207.53	1672.46	1873.01
163.195	107.785	426.256	1201.31	1660.33	1876.06
165.018	110.131	426.861	1195.82	1656.84	1871.13
166.837	110.762	425.969	1198.72	1648.44	1860.54
168.659	111.764	428.833	1196.8	1658.14	1856.49
170.478	113.469	429.77	1191.4	1645.28	1858.16
172.297	115.406	432.931	1187.01	1634.19	1847.96
174.117	116.455	431.551	1191.23	1641.95	1852.94
175.935	114.512	430.942	1185.36	1626.25	1839.59
177.753	113.838	429.511	1180.22	1625.9	1836.18
179.572	114.136	428.113	1174.16	1618.49	1820.36
181.389	113.799	427.545	1173.48	1627.05	1831.41
183.206	114.312	427.191	1166.44	1610.22	1812.65
185.024	114.627	427.563	1157.83	1608	1808.95
186.84	114.192	424.275	1152.79	1603.66	1814.53
188.655	113.345	425.458	1151.21	1594.35	1812.49
190.473	113.495	425.366	1150.93	1591.68	1803.45
192.287	114.659	424.873	1148.09	1592.47	1796.92
194.102	113.716	423.579	1146.57	1580.08	1794.13
195.916	114.087	420.616	1141.22	1581.24	1787.13
197.732	114.442	419.903	1137.99	1576.57	1780.54
199.545	114.924	420.186	1133.38	1579.15	1788.14
201.358	113.081	418.527	1121.42	1575.35	1779.61
203.173	115.286	420.027	1123.64	1566.9	1772.88
204.985	115.548	419.602	1123.27	1569.59	1768.64
206.797	116.642	418.345	1125.16	1572.07	1773.38
208.609	116.697	421.379	1126.21	1570.75	1778.31
210.422	119.015	422.243	1126.47	1571.12	1775.09
212.233	121.789	423.52	1126.37	1563.81	1772.24
214.044	122.458	426.841	1131.88	1571.01	1784.74
215.854	124.582	427.476	1132.95	1563.41	1782.44
217.664	126.99	429.587	1136.87	1575.74	1774.13
219.475	130.155	433.005	1134.57	1570.53	1779.59
221.285	132.147	435.58	1138.83	1575.19	1786.91
223.093	136.035	438.499	1145.46	1574.84	1786.93
224.902	138.422	443.055	1149.25	1578.01	1787.63
226.71	142.657	445.621	1140.54	1575.28	1784.85
228.518	146.497	449.685	1150.85	1575.7	1796.14
230.327	150.944	454.32	1159.78	1581.53	1794.91
232.134	155.016	459.174	1152.89	1587.42	1791.09
233.941	159.929	463.017	1161.6	1581.3	1788.52
235.747	164.844	467.508	1158.68	1593.21	1796.28
237.553	171.312	472.552	1166.2	1587.76	1801.52
239.359	176.173	477.216	1172.79	1589.14	1795.87
241.164	181.98	481.291	1169.45	1585.69	1798.28
242.969	189.351	486.73	1172.72	1582.73	1794.68
244.776	196.491	491.61	1177.72	1594.14	1796.78
246.58	201.723	498.66	1172.02	1587.15	1795.83
248.384	209.048	504.979	1180.43	1592.69	1794.09
250.187	216.44	509.272	1178.13	1581.15	1794.22
251.99	226.61	515.944	1178.93	1581.71	1789.02
253.793	233.329	523.71	1189.05	1580.49	1795.98
255.596	240.874	530.079	1192.96	1578.81	1792.69
257.398	250.008	535.096	1190.63	1581.61	1779.49
259.2	260.157	542.989	1189.63	1573.56	1787.51
261.001	269.723	553.422	1189.91	1569	1780.22
262.802	280.64	561.297	1191.78	1574.17	1776.58
264.603	290.945	570.909	1193.86	1572.46	1771.27
266.403	303.474	579.058	1199.28	1573.34	1778.39
268.203	312.853	587.332	1199.5	1571.94	1774.47
270.003	328.255	598.498	1205.25	1563.86	1769.06
271.802	343.548	614.167	1211.39	1557.19	1771.67
273.601	362.177	629.59	1211.39	1557.29	1750.13
275.4	382.535	645.84	1224.47	1549.38	1761.91
277.198	409.75	669.699	1226.9	1553.09	1765.37
278.996	442.155	695.442	1239.64	1549.22	1761.66
280.793	473.834	721.749	1249.31	1552.52	1754.59
282.591	513.64	755.809	1268.3	1544.74	1752.13
284.388	555.946	792.715	1275.75	1549.11	1753.55
286.184	605.705	834.193	1299.43	1551.36	1749.8
287.98	664.535	883.956	1305.75	1537.21	1745.77
289.776	728.325	937.776	1338.21	1535.61	1755.01
291.572	791.675	991.93	1355.64	1537.61	1747.68
293.367	865.609	1057.07	1375.85	1541.41	1745.65
295.161	936.932	1119.66	1402.29	1534.51	1742.51
296.956	1003.86	1184.63	1420.2	1546.41	1739.39
298.75	1070.53	1232.32	1445.43	1533.34	1737.46
300.544	1119.68	1283.86	1467	1528.37	1735.98
302.335	1151.59	1306.26	1470.47	1521.23	1734.57
304.128	1158.27	1322.36	1486.1	1520.41	1737.01
305.921	1141.08	1300	1475.94	1532.64	1734.18
307.713	1103.45	1267.69	1460.58	1522.89	1730.59
309.505	1045.7	1224.58	1454.82	1527.47	1726.58
311.297	982.439	1162.49	1417.13	1519.41	1728.21
313.088	911.655	1102.17	1393.14	1518.03	1721.41
314.877	842.138	1037.69	1366.96	1508.04	1709.2
316.668	773.811	980.196	1338.62	1507.46	1714.49
318.458	707.185	922.033	1305.36	1501.45	1704.12
320.248	651.034	868.813	1280.35	1504.88	1706.3
322.037	599.307	827.443	1258.69	1511.84	1708.4
323.827	552.873	785.706	1248.68	1495.64	1708.07
325.613	510.513	748.861	1215.2	1494.62	1700.69
327.402	471.878	715.795	1204.47	1495.68	1694.29
329.19	441.991	690.214	1191.88	1483.55	1702.65
330.978	415.145	666.978	1172.33	1487.16	1696.08
332.765	390.255	643.486	1159.76	1476.83	1688.02
334.55	371.871	630.507	1158.69	1480.97	1682.32
336.337	354.327	614.211	1142.46	1481.11	1666.41
338.124	339.522	600.121	1141.48	1478.56	1679.04
339.91	325.604	590.583	1139.41	1472.84	1675.67
341.694	315.618	582.099	1130.04	1464.37	1676.77
343.479	306.657	574.459	1124.04	1466.58	1674
345.264	295.792	567.831	1111.45	1461.56	1666.63
347.049	290.884	560.221	1118.47	1461.9	1668.33
348.831	284.462	556.303	1110.38	1462.25	1671.18
350.615	279.493	552.589	1108.55	1464.47	1666.17
352.399	274.097	546.528	1103.41	1457.88	1665.44
354.18	266.175	543.175	1089.5	1453.22	1655.8
355.963	264.821	539.902	1095.28	1447.81	1657.63
357.746	262.364	536.287	1094.31	1451	1653.92
359.526	258.375	536.476	1095.15	1457.4	1660.5
361.308	254.676	534.327	1092.95	1450.47	1652.41
363.09	254.35	531.978	1088.37	1447.13	1648.87
364.869	250.247	531.121	1084.12	1446.91	1654.77
366.65	252.775	530.877	1092.57	1448.47	1651.97
368.43	250.103	529.546	1091.4	1450.47	1648.02
370.208	246.348	528.888	1084.38	1443.08	1650.89
371.988	243.753	524.055	1078.75	1446.44	1643.18
373.768	239.962	523.566	1075.55	1440.88	1646.84
375.545	233.723	516.115	1075.81	1429.06	1644.09
377.324	228.236	512.08	1076.09	1443.69	1644.77
379.1	220.718	506.13	1067.07	1435.48	1638.26
380.879	213.696	503.638	1064.24	1434.89	1638.57
382.656	206.825	498.027	1069.34	1429.78	1640.38
384.432	199.399	490.165	1057.14	1433.18	1637.98
386.209	192.263	484.093	1058.38	1436.99	1638.96
387.984	185.004	480.693	1054.04	1435.36	1639.51
389.76	179.821	476.902	1049.99	1427.83	1643.05
391.534	173.975	471.52	1049.33	1441.81	1636.24
393.31	167.028	463.974	1047.9	1435.01	1634.28
395.086	161.962	459.612	1040.86	1431.27	1630.34
396.859	155.636	455.275	1040.67	1436.45	1640.39
398.633	149.876	450.142	1031.1	1427.19	1638.97
400.406	145.123	445.312	1030.83	1430.47	1635.99
402.18	140.635	441.928	1034.67	1432.38	1625.01
403.951	134.215	436.32	1031.6	1423.51	1631.48
405.725	132.065	433.5	1023.35	1426.26	1626.54
407.496	127.429	426.856	1021.62	1424.51	1630.67
409.269	124.692	423.617	1022.27	1424.52	1622.28
411.039	118.998	419.503	1018.44	1416.47	1626.72
412.811	116.24	417.295	1010.49	1415.11	1628.5
414.581	113.485	413.394	1014.2	1424.44	1618.21
416.352	109.273	412.527	1011.73	1410.59	1624.87
418.121	105.809	406.275	1004.82	1404.78	1619.09
419.889	104.288	405.67	1005.43	1415.39	1616.33
421.66	101.766	402.661	995.796	1411.34	1616.57
423.428	98.9198	399.304	1001.19	1403.77	1610.45
425.197	96.0666	397.957	1001.5	1406	1605.51
426.965	94.7121	394.643	991.673	1400.33	1599.53
428.733	92.4343	394.42	990.778	1396.98	1602.26
430.5	90.4995	393.417	983.196	1399.94	1598.77
432.266	88.6942	390.464	985.244	1407.46	1599.15
434.034	87.9459	388.668	981.631	1389.5	1597.44
435.8	86.1546	389.045	980.494	1395.96	1598.47
437.567	84.8344	387.405	981.132	1392.78	1592.47
439.332	83.3812	386.03	979.43	1393.2	1586.52
441.096	83.0039	386.601	980.809	1383.87	1583.58
442.863	81.9077	383.382	973.99	1382.07	1588.13
444.626	81.1167	384.254	970.907	1381.59	1592.69
446.39	81.0663	384.564	976.371	1386.44	1590.1
448.155	80.1346	383.493	971.591	1386.87	1592.05
449.918	80.0037	383.255	981.242	1386.9	1592.16
451.68	79.8399	384.012	973.803	1382.99	1582.91
453.445	79.4983	384.325	984.63	1382.26	1583.91
455.206	80.1836	383.673	979.697	1391	1589.15
456.968	80.591	385.206	988.591	1393.09	1594.07
458.731	79.7251	385.662	979.564	1384.42	1592.58
460.492	79.9484	385.291	980.556	1385.64	1596.43
462.252	80.2928	385.959	986.753	1393.63	1597.61
464.013	80.171	387.092	986.001	1397.55	1602.22
465.774	80.6757	387.177	993.579	1398.29	1613.32
467.534	81.9042	389.395	993.116	1402.61	1612.51
469.293	82.1912	389.348	998.185	1405.51	1617.78
471.052	82.7274	388.804	1006.69	1414.69	1618.73
472.812	83.7025	389.961	1004.94	1413.75	1619.55
474.57	84.1561	391.923	1006.23	1421.77	1624.84
476.328	84.5999	393.373	1011.59	1418.71	1632.29
478.085	86.2883	393.841	1017.53	1417.32	1633.43
479.845	86.2351	394.755	1016.72	1426.3	1640.62
481.601	87.4909	396.595	1019.7	1439.31	1646.96
483.358	88.1972	397.898	1030.35	1436.79	1650.56
485.114	88.9665	398.715	1033.25	1445.59	1651.41
486.869	90.0144	399.15	1032.25	1452.06	1659.89
488.625	91.9226	400.556	1036.07	1456.15	1671.73
490.382	91.5341	401.517	1043.64	1456.96	1664.63
492.137	93.0811	403.239	1043.46	1459.96	1674.33
493.891	92.8144	403.122	1049.52	1459.3	1672.49
495.645	94.7415	406.398	1050.01	1467.24	1685.21
497.399	95.6081	406.037	1068.95	1481.54	1683.06
499.152	94.8598	407.148	1067.44	1485.05	1694.32
500.907	98.4578	410.393	1070.47	1484.08	1702.55
502.66	97.9496	410.459	1075.19	1488.48	1711.1
504.412	98.7574	412.63	1068.09	1498.63	1721.84
506.164	98.5782	412.549	1088.53	1505.53	1721.83
507.916	99.8795	413.484	1097.49	1515.92	1732.37
509.667	99.6303	414.923	1096.43	1525.36	1732.24
511.418	98.8029	415.019	1104.29	1523.6	1743.44
513.169	98.9877	415.011	1101.49	1532.1	1750.83
514.919	97.9965	415.311	1108.98	1541.46	1758.95
516.67	97.6066	414.789	1117.46	1556.57	1762.91
518.419	96.7232	416.325	1119.13	1563.23	1779.28
520.169	94.6925	415.12	1132.8	1566.44	1785.22
521.918	93.6523	414.01	1139.44	1573.35	1796.57
523.668	91.889	414.327	1141.48	1585.77	1793.15
525.417	90.5646	413.205	1147.07	1590.41	1813.11
527.165	89.0197	413.739	1158.53	1611.5	1823.45
528.912	87.8094	412.59	1161.14	1608.28	1830.8
530.66	86.0685	412.297	1178.32	1626.65	1843.7
532.407	83.9881	412.505	1177.79	1633.05	1850.56
534.153	82.6259	411.087	1190.53	1639.46	1863.42
535.9	81.5388	411.216	1197.89	1645.08	1865.9
537.646	80.6827	412.336	1205.02	1668.47	1871.13
539.391	78.5764	411.279	1207.45	1668.54	1896.23
541.137	78.5561	411.08	1220.04	1677.39	1906.71
542.88	76.7102	411.006	1226.73	1687.86	1903.97
544.624	75.908	411.149	1235.62	1694.59	1929.01
546.369	74.0418	409.174	1236.22	1725.39	1940.04
548.113	72.8112	410.546	1248.62	1726.12	1946.89
549.856	72.3723	410.506	1248.53	1723.84	1951.94
551.6	71.6919	409.884	1252.98	1730.96	1957.52
553.343	70.9387	410.972	1261.3	1748.39	1962.55
555.085	69.5611	409.596	1262.96	1748.79	1970.71
556.828	67.7859	409.344	1270.42	1759.36	1978.91
558.57	68.1156	408.224	1293.41	1773.86	1989.31
560.311	66.8535	408.213	1277.45	1777.31	1994.83
562.053	65.6565	407.279	1291.22	1780.26	1989.48
563.792	65.303	407.547	1290.02	1782.23	1999.66
565.532	63.9191	406.07	1299.53	1792.41	2008.59
567.273	63.4907	405.176	1296.06	1798.91	2003.58
569.013	62.3385	402.537	1297.18	1804.34	2013.26
570.752	62.2153	403.07	1291.79	1794.3	2005.35
572.492	60.6949	400.155	1296.46	1793.4	2018.14
574.231	59.9795	398.864	1299.11	1790.76	2014.27
575.967	58.2141	396.629	1290.39	1786.46	2010.47
577.706	57.6356	397.485	1286.13	1785.76	2010.49
579.444	56.4334	394.379	1295.05	1786.48	1998.8
581.182	56.2029	392.145	1290.29	1779.44	1996.07
582.919	55.1808	392.94	1275.86	1780.76	2008.54
584.654	55.0789	391.229	1277.91	1773.85	1990.09
586.391	53.5746	389.727	1268.94	1777.01	1982.76
588.127	53.107	388.283	1267.05	1757.15	1987.27
589.863	52.7146	387.25	1249.15	1746.94	1978.21
591.597	51.6478	385.924	1257.39	1751.57	1967.01
593.332	50.6785	383.651	1242.92	1740.59	1957.33
595.067	50.0389	380.829	1226.12	1733.54	1947.67
596.802	49.3283	380.364	1225.71	1728.66	1938.74
598.534	48.3338	376.985	1215.57	1709.39	1931.61
600.268	47.8734	376.759	1214.42	1706.16	1909.71
602.002	46.8475	376.075	1204.2	1688.54	1902.85
603.735	45.8916	374.639	1211.02	1683.95	1898.19
605.466	45.5954	372.159	1187.82	1668.57	1887.34
607.199	45.2167	369.446	1185.78	1665.47	1877.73
608.931	44.7131	368.811	1170.18	1652.14	1869.05
610.661	43.8741	368.652	1168.09	1646.37	1860.92
612.393	43.0691	366.705	1159.08	1632.91	1846.3
614.125	42.6415	367.823	1150.76	1622.95	1840.53
615.854	42.3268	365.019	1143.4	1606.4	1835.83
617.584	41.5823	363.657	1133.95	1606.3	1820.7
619.315	40.8321	362.035	1126.47	1593.95	1801.82
621.043	40.4808	361.218	1118.3	1588.56	1793.25
622.773	40.0882	358.546	1099.78	1567.97	1783.27
624.502	39.6326	359.761	1095.42	1574.94	1777.44
626.229	39.3222	358.717	1090.41	1554.46	1764.62
627.958	39.2929	357.065	1079.67	1546.61	1756.58
629.684	38.5739	355.804	1074.58	1539.12	1740.69
631.413	37.4217	356.45	1074.47	1523.65	1738.02
633.14	38.7627	355.824	1062.52	1516.42	1738.99
634.866	37.7435	355.043	1057.29	1506.98	1717.33
636.593	37.4326	353.504	1049.69	1494.92	1714.2
638.318	36.792	353.687	1040.76	1494.69	1699.95
640.044	36.4335	351.893	1039.23	1485.24	1690.88
641.768	35.9531	349.993	1028.22	1487.16	1684
643.494	34.239	349.705	1028.65	1467.53	1674.83
645.22	34.5531	347.436	1021.95	1456.63	1666.36
646.943	33.9651	346.883	1010.15	1452.27	1658.22
648.668	33.6329	345.412	1007.44	1447.42	1651.89
650.39	32.2312	344.338	997.592	1445.16	1645.13
652.114	32.382	345.026	991.061	1426.57	1634.95
653.836	32.241	343.171	987.169	1427.66	1630.63
655.56	31.1255	342.673	985.925	1419.47	1618.46
657.281	31.2579	342.424	976.232	1409.94	1614.42
659.004	30.5647	340.054	975.3	1403.48	1618.52
660.724	30.5794	339.655	977.065	1397.48	1608.56
662.447	30.4294	339.509	967.063	1395.85	1594.55
664.166	29.9956	338.908	964.451	1386.35	1594.22
665.888	29.1603	338.203	959.136	1389.05	1585.36
667.607	29.3807	338.15	946.105	1382.14	1586.09
669.326	29.2266	336.641	944.83	1375.69	1579.83
671.047	28.5388	334.54	947.608	1364.07	1574.73
672.765	28.5853	336.214	941.743	1359.94	1567.51
674.485	28.0779	334.838	941.96	1357.18	1560.37
676.202	27.5999	334.022	933.194	1358.39	1560.27
677.92	26.9599	334.262	933.801	1351.36	1555.78
679.639	27.3	333.796	928.708	1351.26	1549.79
681.355	27.12	333.273	928.589	1347.2	1548.9
683.074	26.9809	332.441	923.085	1340.91	1544.28
684.79	26.255	331.557	919.566	1337.65	1546.98
686.505	26.3482	332.376	916.729	1341.76	1538.68
688.223	25.5851	331.204	914.943	1333.81	1535.96
689.938	25.7424	330.896	910.235	1331.15	1530.4
691.652	25.7006	330.602	910.27	1312.14	1524.59
693.369	25.0832	330.819	904.026	1317.88	1517.37
695.083	25.6119	329.489	901.799	1321.05	1520.44
696.796	24.5279	329.507	901.893	1315.54	1522.77
698.512	24.5149	329.02	899.964	1313.9	1509.65
700.225	24.6418	328.833	898.7	1307.04	1518.19
701.938	23.9081	328.251	898.466	1306.74	1512.81
703.652	24.1176	327.88	895.285	1301.29	1505.67
705.364	23.6811	327.52	898.517	1301.14	1507.07
707.076	23.3905	327.72	891.756	1301.91	1502.63
708.787	23.8745	327.168	890.016	1304.43	1500.03
710.5	23.4634	326.76	886.232	1292.54	1501.83
712.211	22.9747	326.193	885.085	1294.97	1488.79
713.922	23.1149	325.567	886.586	1291.67	1490.47
715.632	22.8293	326.35	881.685	1287.48	1495.46
717.343	22.544	325.873	877.12	1284.61	1491.58
719.053	22.4254	325.145	878.957	1291.37	1485.13
720.762	22.2139	325.076	874.746	1286.33	1486.09
722.471	21.9307	325.056	874.569	1283.47	1480.74
724.181	22.258	324.779	876.058	1275.33	1484.63
725.89	22.0856	324.041	870.435	1285.99	1479.59
727.597	21.7909	323.703	872.543	1270.31	1482.29
729.305	21.4458	323.259	870.92	1273.02	1475.32
731.012	21.5243	323.269	868.27	1274.84	1471.31
732.721	21.5069	322.719	865.273	1269.19	1475.82
734.428	21.2269	323.585	860.907	1267.03	1469.16
736.134	21.1088	323.18	872.391	1270.98	1462.85
737.84	21.671	322.971	866.277	1271.81	1466.89
739.546	21.1163	323.514	860.801	1265.57	1460.85
741.251	21.4533	322.985	859.674	1266.74	1460.33
742.956	20.7927	322.652	857.836	1260.84	1462.73
744.662	20.9299	322.465	860.011	1263.23	1459.89
746.367	21.5347	321.768	858.457	1258.59	1459.62
748.071	21.3602	322.282	854.207	1259.63	1460.08
749.774	21.1631	322.897	859.039	1258.05	1455.37
751.478	20.7102	321.852	854.479	1257.8	1454.74
753.181	21.3167	321.867	855.979	1253.64	1451.93
754.884	20.9149	321.282	853.128	1257.79	1449.87
756.586	20.9818	322.052	855.299	1254.08	1453.69
758.288	20.4373	321.965	852.099	1249.49	1448.3
759.99	21.0603	322.275	851.223	1249.22	1449.5
761.691	20.7444	322.581	846.992	1247.63	1447.73
763.392	21.1045	321.483	845.427	1242.57	1447.79
765.093	20.2278	321.537	851.194	1245.31	1446.75
766.794	21.3342	321.193	846.974	1240.7	1443.53
768.494	20.8123	320.654	848.432	1243.03	1446.19
770.194	20.9233	320.818	843.934	1244.96	1443.4
771.893	20.4819	320.939	844.788	1240.03	1443.94
773.592	20.2563	320.719	847.669	1242.49	1443.8
775.291	20.6403	322.447	847.27	1247.14	1438.61
776.99	21.3538	321.345	842.922	1235.03	1436.73
778.688	21.5589	321.44	843.231	1236.72	1438.53
780.386	20.9745	320.639	841.547	1239.27	1445.06
782.083	21.1297	321.625	838.19	1242.23	1437.34
783.781	21.4899	321.363	844.751	1234.4	1434.34
785.478	21.731	321.594	841.687	1234.72	1435.33
787.174	21.5544	321.676	843.587	1241.07	1439.22
788.871	21.3578	321.563	844.512	1235.39	1436.22
790.567	22.0247	322.351	841.175	1235.78	1430.73
792.262	21.288	322.059	842.856	1236.25	1435.49
793.958	21.4412	322.672	839.962	1238.94	1435.97
795.653	21.7886	321.757	836.453	1234.81	1435.78
797.347	22.3506	322.289	840.926	1237.6	1435.27
799.04	22.1712	322.773	839.107	1234.8	1430.75
800.734	22.5696	322.755	843.577	1233.71	1434.23
802.428	22.1262	322.981	835.729	1233.86	1431.84
804.121	22.679	322.604	836.827	1234.43	1431.6
805.814	22.6963	322.925	832.6	1233.25	1428.07
807.507	22.9972	323.001	838.709	1230.38	1431.89
809.199	23.2131	323.186	840.539	1233.19	1432.84
810.89	22.6908	322.932	835.418	1230.42	1424.68
812.581	22.407	322.585	842.004	1234.64	1425.72
814.273	22.9193	322.589	836.245	1226.27	1428.99
815.964	22.82	322.99	835.471	1229.61	1424.87
817.655	23.1588	322.629	833.985	1228.98	1425.12
819.344	22.4573	322.459	839.827	1227.42	1423.46
821.034	22.4764	322.13	837.588	1228.43	1428.02
822.724	22.7735	321.947	838.682	1222.86	1421.12
824.413	22.1997	322.769	833.388	1224.71	1425.28
826.101	22.5887	321.929	835.811	1222.61	1425
827.79	22.3663	321.692	835.211	1232.75	1423.62
829.478	21.9082	322.312	831.92	1225.41	1422.23
831.167	21.7089	321.823	831.654	1228.12	1422.32
832.853	21.3689	321.688	841.145	1222.54	1415.76
834.541	21.0535	320.545	829.118	1225.26	1422.89
836.228	20.7152	320.513	833.917	1223.19	1415.6
837.915	20.8709	320.126	835.011	1223.29	1422.37
839.6	20.0091	320.189	830.694	1221.62	1423.2
841.286	20.1776	319.587	833.073	1222.08	1423.22
842.972	19.8878	319.074	831.685	1225.53	1417.61
844.656	19.4449	319.303	825.177	1219.7	1416.36
846.342	19.1325	319.216	827.02	1222.1	1416.87
848.027	19.2589	318.513	830.824	1219.18	1418.42
849.71	18.6062	318.462	825.873	1220.61	1412.92
851.394	18.4494	318.062	824.294	1222.04	1419.62
853.079	18.721	317.82	826.774	1215.69	1413.1
854.76	18.3222	317.289	826.628	1218.12	1413.28
856.444	17.6747	317.32	828.204	1222.34	1414.26
858.127	18.0387	317.407	827.471	1220.95	1412.7
859.808	17.7248	317.445	820.395	1219.14	1421.44
861.491	17.7337	317.177	822.311	1216.42	1411.41
863.171	16.9165	317.098	825.173	1219.71	1415.63
864.853	17.5372	317.357	824.3	1215.97	1413.53
866.533	17.1455	316.356	823.04	1218.67	1410.62
868.215	16.796	316.298	823.412	1215.26	1413.9
869.896	17.121	316.589	824.777	1213.16	1414.61
871.574	17.0793	316.338	824.184	1219.29	1410.62
873.255	16.7686	316.496	825.632	1210.42	1414.36
874.933	16.9773	316.17	822.512	1212.39	1415.99
876.613	16.4541	315.905	823.083	1218.29	1412.6
878.29	16.6074	316.291	822.368	1219.93	1411.07
879.97	16.1157	316.481	821.669	1215.16	1411.38
881.647	16.2945	315.978	824.931	1215.97	1410.61
883.325	16.1013	316.363	819.925	1212.89	1408.36
885.001	15.8582	316.249	823.149	1214.08	1411.16
886.679	16.1187	315.882	825.019	1209.66	1407.76
888.355	16.1435	316.3	823.233	1211.62	1413.02
890.032	15.7968	315.034	820.444	1206.72	1406.3
891.707	15.2671	315.894	817.993	1208.24	1406.1
893.384	15.5021	315.131	818.533	1214.51	1409.2
895.058	15.2842	314.772	818.135	1211.42	1404.78
896.734	15.9712	315.261	819.758	1210.97	1406.92
898.408	15.3529	314.772	820.104	1214.84	1404.77
900.084	15.2664	314.68	817.511	1213.6	1408.07
901.757	15.4104	314.342	814.261	1213.23	1410.29
903.43	15.2786	314.597	818.247	1211.14	1405.28
905.104	14.9186	314.805	818.96	1205.65	1411.87
906.776	14.8396	314.13	818.717	1211.32	1408
908.45	14.7897	314.401	815.88	1208.06	1405.27
910.122	14.906	314.036	817.684	1210.84	1411.28
911.793	14.8384	314.562	819.495	1211.48	1409.68
913.466	14.9045	313.448	821.278	1208.21	1402.95
915.137	15.0088	313.363	817.724	1206.59	1410.32
916.807	14.8744	314.062	819.073	1211.78	1407.09
918.479	14.5042	313.666	819.733	1207.92	1406.72
920.149	14.5044	313.666	809.162	1213.5	1407.81
921.818	13.8148	314.217	816.459	1209.24	1407.49
923.489	14.5191	313.387	813.222	1205.47	1401.76
925.158	14.3956	313.505	816.298	1207.75	1405.17
926.826	14.3433	313.824	811.447	1210.9	1405.68
928.496	14.3118	313.595	817.504	1210.17	1404.35
930.164	14.4836	313.855	815.579	1208.1	1409.17
931.832	14.4399	313.66	811.953	1205.54	1404.82
933.501	13.926	313.109	815.572	1205.94	1403.7
935.168	14.1728	312.949	814.193	1207.59	1403.63
936.834	13.9539	312.738	814.124	1203.63	1400.99
938.501	14.2211	313.568	814.053	1206.12	1401.26
940.169	14.5585	313.209	815.311	1211.19	1403.35
941.834	13.9473	313.544	812.935	1210.25	1400
943.5	13.8456	313.086	813.205	1204.59	1402.83
945.165	13.9974	313.421	811.156	1211.8	1410.74
946.829	13.8934	312.911	814.713	1202.25	1403.37
948.496	14.135	313.093	814.959	1200	1405.43
950.16	14.0527	313.522	813.224	1202.47	1404.96
951.824	13.7635	313.21	815.452	1201.08	1402.31
953.487	14.0291	312.998	816.035	1204.41	1405.47
955.15	14.2716	313.527	811.348	1208.17	1405.01
956.815	14.4438	313.364	816.867	1209.35	1404.91
958.478	14.4063	313.296	815.784	1207.51	1403.69
960.14	14.5734	313.226	818.632	1204.8	1401.74
961.802	14.6231	313.991	820.147	1209.34	1403.02
963.464	15.0397	313.818	813.113	1202.76	1405.74
965.125	14.1466	314.236	818.566	1206.01	1407.37
966.786	14.5888	313.673	817.467	1208.42	1404.69
968.449	14.6442	314.443	820.657	1207.03	1402.05
970.109	15.0258	315.366	816.995	1206.53	1404.87
971.769	15.458	315.362	816.644	1209.91	1403.03
973.429	15.4351	315.509	824.181	1207.36	1410.24
975.088	15.6195	316.297	819.272	1210.35	1406.65
976.747	16.0772	316.344	816.971	1209.48	1407
978.406	16.4389	316.387	820.87	1208.59	1407.31
980.065	16.6359	317.996	821.466	1216.18	1411.2
981.723	17.4954	319.062	822.049	1217.79	1411.47
983.381	17.8742	319.49	824.602	1216	1413.9
985.039	18.3026	320.413	827.832	1216.8	1415.65
986.696	19.6747	322.423	830.765	1216.36	1413.11
988.353	19.5394	323.555	824.233	1221.9	1416.37
990.01	20.1391	323.56	829.82	1224.91	1414.96
991.666	20.1664	324.401	832.464	1219.84	1417.15
993.322	20.0784	323.473	831.504	1216.04	1425.46
994.978	19.3026	322.642	833.815	1223.3	1420.8
996.633	18.1612	320.242	827.295	1220.78	1415.8
998.288	17.1138	319.858	827.993	1217.43	1413.33
999.943	16.2761	317.613	826.097	1218.79	1412.34
1001.6	15.9241	317.141	821.935	1212.53	1413.19
1003.25	14.9104	316.084	820.092	1210.56	1411.19
1004.91	14.4046	314.391	818.602	1208.19	1404.53
1006.56	14.4528	314.669	816.799	1212.25	1406.92
1008.21	14.1112	314.556	817.305	1211.2	1410.04
1009.87	13.9987	313.207	819.454	1207.57	1408.1
1011.52	13.3531	313.286	823.238	1207.78	1409.04
1013.17	13.5109	313.459	815.461	1207.52	1404.86
1014.82	13.0421	313.034	818.542	1206.38	1405.01
1016.47	13.3808	313.648	813.036	1212.09	1403.69
1018.12	13.1911	312.632	817.125	1208.82	1406.4
1019.78	13.3089	312.713	815.646	1211.2	1404.45
1021.43	12.9724	312.36	815.22	1204.19	1404.4
1023.08	13.014	312.064	813.85	1210.6	1406.24
1024.73	12.6396	312.419	820.137	1211.87	1408.84
1026.38	13.0056	313.12	819.093	1207.48	1404.82
1028.03	12.6861	312.86	813.977	1209.48	1405.47
1029.67	12.5644	313.384	814.772	1204.45	1400.5
1031.32	12.5032	312.395	817.837	1213.2	1404.26
1032.97	12.4144	312.001	819.538	1210.21	1403.57
1034.62	12.8871	312.759	814.572	1212	1406.55
1036.27	13.1067	311.368	817.307	1213.82	1408.84
1037.91	12.4645	311.584	816.058	1206.12	1406.02
1039.56	12.2429	312.552	817.817	1208.84	1411.28
1041.21	12.5098	312.565	811.868	1211.53	1406.59
1042.86	12.0938	312.421	814.915	1207.24	1411.43
1044.5	12.8911	312.624	820.609	1208.55	1406.66
1046.15	12.6789	311.468	815.582	1208.1	1409.95
1047.79	12.8627	312.467	817.564	1211.98	1407.35
1049.44	12.3427	312.41	816.525	1210.63	1404.72
1051.08	12.7568	312.551	819.148	1210.13	1409.8
1052.73	12.2096	312.439	818.079	1207.01	1410.82
1054.37	12.5959	312.124	815.327	1212.11	1408.51
1056.02	12.7698	312.458	818.907	1212.86	1409.12
1057.66	12.3113	310.987	818.467	1208.82	1410.08
1059.3	11.6644	311.616	814.678	1206.93	1408.82
1060.95	12.0184	311.891	817.203	1208.91	1413.03
1062.59	12.3698	312.163	814.386	1210.88	1409.15
1064.23	11.8594	311.935	812.903	1212.4	1410.78
1065.87	12.0499	312.11	816.091	1220.43	1412.78
1067.51	12.0123	312.141	821.631	1211.22	1413.37
1069.15	11.6079	311.73	819.9	1211.99	1412.18
1070.8	11.7641	312.02	818.526	1214.09	1412.48
1072.44	11.8971	312.26	819.805	1217.91	1412.42
1074.08	11.7713	312.098	824.043	1214.36	1417.07
1075.72	11.5011	311.233	815.975	1216.37	1413.63
1077.36	10.9246	312.498	820.13	1214.45	1412.7
1079	11.457	311.523	821.603	1215.07	1416.1
1080.63	11.0857	311.689	821.746	1212.68	1414.03
1082.27	10.6936	311.263	822.232	1214.17	1413.8
1083.91	10.8796	311.283	818.762	1217.38	1414.3
1085.55	9.95673	310.757	824.841	1219.71	1415.87
1087.19	10.3916	310.574	817.716	1219.43	1416.67
1088.82	10.1778	310.681	823.398	1219.97	1418.16
1090.46	10.1233	310.392	817.889	1213.24	1409.87
1092.1	9.90906	309.761	821.251	1214.62	1412.07
1093.74	9.88288	310.757	818.418	1216.9	1416.47
1095.37	9.56606	310.289	816.628	1214.14	1418.42
1097.01	9.28039	310.029	823.076	1219.97	1416.49
1098.64	9.23055	309.974	817.812	1217.38	1420.76
1100.28	9.50544	309.975	816.181	1217.38	1416.09
1101.91	9.41584	309.34	820.446	1217.4	1422.23
1103.55	8.86795	309.734	821.437	1221.24	1421.16
1105.18	8.70772	309.881	819.802	1216.14	1416.13
1106.82	8.77583	310.174	823.066	1220.38	1420.08
1108.45	8.95902	309.488	817.838	1216.56	1422.6
1110.08	8.64066	310.079	822.758	1222.53	1415.07
1111.72	8.87355	309.594	819.197	1217.9	1418.71
1113.35	8.5813	309.847	821.859	1223.07	1419.85
1114.98	8.6555	310.199	822.561	1221	1413.08
1116.61	8.68322	310.009	824.239	1222.76	1421.05
1118.24	8.82476	309.868	821.329	1223.23	1422.54
1119.88	8.37053	310.021	822.673	1223.28	1421.51
1121.51	8.97134	309.144	824.353	1226.74	1420.85
1123.14	9.02412	310.087	821.466	1222.57	1423.09
1124.77	8.73509	310.198	824.165	1224.8	1421.76
1126.4	8.53902	309.377	824.913	1227.91	1420.08
1128.03	8.73348	310.081	823.697	1224.62	1429.22
1129.66	8.23823	309.652	821.16	1217.49	1422.13
1131.29	8.01717	309.222	820.58	1225.7	1426.21
1132.92	8.50822	309.726	821.967	1221.53	1429.92
1134.55	8.33357	309.641	823.692	1225.05	1421
1136.17	8.06897	309.263	824.124	1224.76	1425.48
1137.8	7.89873	309.233	824.58	1226.64	1426.02
1139.43	7.56833	309.107	824.39	1225.55	1424.4
1141.06	7.28266	308.584	822.874	1228.29	1428.93
1142.68	7.3395	308.798	823.304	1226.71	1420.36
1144.31	7.59962	308.411	820.394	1229.79	1424.43
1145.94	6.9321	308.216	825.029	1221.24	1422.28
1147.56	6.95478	307.918	820.738	1224.67	1426.99
1149.19	6.93133	307.918	821.724	1223.38	1428.07
1150.81	6.72483	308.118	827.013	1221.68	1429.9
1152.44	6.84355	307.826	821.768	1225.58	1422.69
1154.06	6.54787	307.585	821.151	1224.78	1419.12
1155.69	6.48263	307.046	820.2	1224.4	1423.53
1157.31	6.55389	306.999	822.529	1231.29	1424.65
1158.94	6.43699	307.443	819.875	1225.27	1422.81
1160.56	6.29328	306.891	822.136	1226.92	1428.91
1162.18	6.05402	306.731	820.074	1225.09	1424.08
1163.81	6.27403	306.962	813.377	1230.09	1427.2
1165.43	5.77787	306.896	820.182	1229.5	1423.05
1167.05	6.11156	306.236	822.368	1233.61	1424.33
1168.67	5.70808	305.874	818.301	1224.04	1423.44
1170.3	6.20221	306.054	820.482	1228.58	1422.19
1171.92	5.77493	306.823	820.351	1224.55	1426.71
1173.54	5.87559	305.965	818.24	1230.33	1423.26
1175.16	5.49339	306.584	820.061	1222.03	1427.74
1176.78	5.47946	306.612	819.92	1221.84	1424.66
1178.4	5.58187	306.004	819.142	1225.5	1429.89
1180.02	5.31944	306.235	822.637	1230.47	1425.06
1181.64	5.17251	305.926	823.519	1229.9	1426.72
1183.26	5.4824	306.156	819.159	1227.63	1425.49
1184.88	5.42374	306.431	818.702	1233.82	1419.2
1186.49	5.3858	305.331	817.897	1228.94	1427.61
1188.11	5.09628	305.652	821.327	1230.41	1425.59
1189.73	5.26519	305.974	818.253	1227.25	1425.39
1191.35	5.11854	305.813	817.827	1224.99	1424.53
1192.97	5.13576	305.658	817.77	1224.91	1426.6
1194.58	5.52055	305.508	815.465	1227.84	1422.98
1196.2	5.13142	305.163	820.655	1222.32	1423.67
1197.82	4.87781	305.647	822.902	1226.93	1423.63
1199.43	5.19134	305.103	816.989	1228.12	1426.41
1201.05	4.88761	305.14	817.235	1225.47	1422.72
1202.66	5.08333	305.273	820.717	1220.69	1419.37
1204.28	4.55084	305.016	819.318	1222.25	1421.03
1205.89	4.88306	304.906	820.2	1228.04	1424.47
1207.51	4.80739	305.625	819.472	1225.82	1426.86
1209.12	4.52921	305.276	819.413	1227.42	1422.14
1210.74	4.77575	305.466	817.757	1225.27	1426.37
1212.35	4.61622	304.687	817.75	1224.84	1424.93
1213.96	5.00409	304.835	817.77	1220.65	1424.96
1215.58	4.64436	305.132	814.563	1228.29	1421.8
1217.19	4.62595	304.263	815.257	1222.87	1418.65
1218.8	4.24403	305.145	816.275	1225.89	1423.71
1220.41	4.47552	304.859	816.969	1223.84	1420.56
1222.02	4.34399	304.818	816.696	1221.37	1424.57
1223.63	4.669	305.12	817.416	1222.32	1423.24
1225.25	4.56463	304.793	816.215	1224.99	1424.09
1226.86	4.37213	304.762	818.622	1218.4	1424.63
1228.47	4.22758	304.442	816.178	1227.51	1428.44
1230.08	4.06154	304.418	812.769	1224.79	1420.45
1231.69	4.3295	305.323	814.903	1227.58	1421.42
1233.3	4.32278	304.515	816.707	1229.1	1423.1
1234.91	4.26867	304.733	817.188	1219.54	1419.72
1236.52	4.30416	304.408	812.416	1223.13	1421.71
1238.12	4.54454	304.669	812.532	1226.27	1421.88
1239.73	4.39502	304.637	811.99	1221.32	1426.73
1241.34	4.24627	303.523	814.735	1222.77	1425.83
1242.95	4.12181	303.935	809.299	1223.39	1420.98
1244.56	4.15926	304.498	817.329	1218.06	1421.56
1246.16	4.19664	304.175	813.212	1225.96	1423.94
1247.77	3.56391	303.896	815.968	1221.43	1420.51
1249.37	3.84853	304.303	813.755	1224.12	1423.89
1250.98	3.90061	303.917	811.516	1216.94	1421.45
1252.59	3.35272	303.826	811.902	1225.15	1421.17
1254.19	3.58911	303.044	809.33	1219.25	1419.09
1255.8	3.91888	303.548	812.698	1224.49	1422.82
1257.4	3.71861	303.361	815.415	1224.6	1416.77
1259.01	3.74822	304.113	810.209	1221.7	1417.96
1260.61	3.5217	302.783	812.896	1223.48	1420.2
1262.22	3.54683	304.37	809.948	1223.94	1418.06
1263.82	3.91664	303.727	810.941	1217.94	1419.87
1265.42	3.75459	303.776	812.916	1219.65	1422.77
1267.03	3.73128	303.676	812.584	1220.94	1418.41
1268.63	3.47711	303.478	813.903	1223.51	1418.41
1270.23	3.75326	303.873	809.273	1220.06	1418.03
1271.83	3.63461	303.423	811.548	1220.87	1417.26
1273.43	3.44372	303.315	810.821	1215.63	1417.53
1275.04	3.45786	303.153	806.111	1219.35	1418.11
1276.64	3.4244	303.385	811.929	1216.2	1417.22
1278.24	3.27621	303.518	813.465	1222.9	1417.43
1279.84	3.36035	303.112	807.784	1213.79	1417.31
1281.44	3.21671	303.104	808.054	1218.41	1414.33
1283.04	3.46612	303.049	809.986	1217.93	1418.61
1284.64	3.23246	303.142	807.647	1211.46	1417.11
1286.24	3.36504	302.937	808.245	1216.51	1413.04
1287.84	3.40158	303.071	810.114	1218.93	1420.13
1289.43	3.06572	303.198	805.365	1220.41	1419.9
1291.03	2.90913	303.071	808.11	1218.41	1416.71
1292.63	2.97808	302.89	808.186	1212.95	1413.11
1294.23	2.97619	303.539	809.873	1220.22	1418.47
1295.83	3.157	303.452	806.337	1217.71	1414.48
1297.42	2.8147	302.391	808.693	1213.54	1418.78
1299.02	3.11374	302.606	807.497	1211.55	1417.03
1300.62	2.80126	302.387	811.537	1212.56	1414.61
1302.21	2.583	302.756	807.161	1222.05	1416.18
1303.81	2.77592	302.398	803.465	1215.54	1411
1305.41	3.21965	302.383	805.625	1216.65	1412.98
1307	2.80266	302.613	806.826	1213.14	1412.84
1308.6	2.95372	302.845	806.742	1218.5	1412.72
1310.19	2.42578	302.204	807.313	1212.08	1411.19
1311.79	2.55472	302.727	809.176	1212.81	1416.06
1313.38	2.88624	302.085	805.853	1214.37	1416.28
1314.97	2.55983	302.361	807.684	1219.26	1412.93
1316.57	2.68422	302.344	806.588	1220.75	1410.97
1318.16	2.4913	301.842	808.065	1216.36	1415.74
1319.75	2.50236	302.744	805.677	1218.69	1413.43
1321.34	2.53785	302.198	805.248	1218.96	1411.5
1322.94	2.44111	302.285	804.208	1215.5	1415.29
1324.53	2.61821	302.232	808.036	1212.1	1414.88
1326.12	2.32512	301.845	807.068	1212.52	1417.71
1327.71	2.52973	302.572	804.513	1214.22	1413.85
1329.3	2.39715	302.335	806.153	1215.94	1415.31
1330.89	2.42207	301.855	810.044	1217.23	1416.05
1332.49	2.10763	302.388	808.769	1213.06	1410.76
1334.07	2.24245	301.953	805.866	1216.82	1412.17
1335.66	2.33079	301.564	807.133	1215.12	1412.14
1337.25	2.50887	302.188	806.786	1217.6	1414.58
1338.84	2.01215	302.139	805.165	1212.98	1412.09
1340.43	2.35214	301.948	803.899	1213.01	1420.62
1342.02	2.24546	302.102	804.611	1218.55	1411.16
1343.61	2.27808	301.634	806.982	1214.52	1416.28
1345.2	2.17819	301.798	800.679	1215.99	1417.21
1346.78	2.30524	302.062	801.157	1217.9	1414.61
1348.37	2.02412	302.275	805.504	1213.07	1413.76
1349.96	2.28361	301.709	804.977	1213.66	1413.58
1351.55	2.33674	301.672	802.801	1211.26	1409.08
1353.13	2.27444	302.506	806.101	1216.82	1409.88
1354.72	2.30181	301.882	805.183	1214.37	1410.67
1356.31	2.14767	301.986	803.616	1215.71	1410.03
1357.89	2.33415	301.653	805.617	1217.06	1414.39
1359.48	2.38483	301.904	805.029	1214.61	1411.27
1361.06	2.02685	301.668	805.088	1212.17	1410.64
1362.64	2.19093	301.481	801.253	1218.58	1414.3
1364.23	2.17392	302.074	801.317	1214.87	1412.96
1365.81	2.13598	302.232	805.622	1217.11	1411.66
1367.4	2.1007	301.906	801.84	1214.32	1411.47
1368.98	1.93165	301.731	809.143	1217.07	1415.98
1370.56	2.24259	301.313	802.481	1212.66	1414.08
1372.15	1.96063	301.188	804.274	1211.2	1412.89
1373.73	1.97197	301.988	803.426	1215.2	1415.59
1375.31	2.04666	301.41	802.191	1217.85	1414.26
1376.89	2.11533	301.263	802.845	1218.27	1412.11
1378.47	2.0412	301.499	803.434	1215.64	1415.61
1380.06	1.80334	301.925	801.042	1219.29	1414.01
1381.64	1.99703	301.712	801.562	1215.28	1412.74
1383.22	1.89462	301.793	805.339	1215.1	1413.62
1384.8	1.72655	301.779	805.888	1212.84	1412.04
1386.38	1.72186	301.772	803.232	1214.03	1415.18
1387.96	1.74475	301.431	802.908	1210.65	1410.89
1389.54	1.65802	301.73	801.007	1207.34	1415.97
1391.12	1.84695	301.985	806.617	1213.37	1415.38
1392.7	1.98996	301.701	803.761	1216.86	1415.84
1394.28	1.80999	301.753	806.067	1212.66	1411.94
1395.85	1.91919	301.453	801.454	1216.4	1414.37
1397.43	2.0195	301.238	800	1214.06	1414.85
1399.01	1.6338	301.498	806.571	1213.7	1408.77
1400.59	2.01432	301.747	800.407	1217.86	1418.28
1402.16	1.98303	301.311	802.641	1216.08	1415.25
1403.74	1.90764	301.073	803.265	1218.1	1411.54
1405.32	1.61182	301.036	807.482	1210.55	1412.89
1406.89	1.61679	301.203	802.768	1211.94	1411.17
1408.47	1.49527	301.237	803.627	1213.04	1409.25
1410.04	1.87684	301.67	802.652	1212.19	1415.24
1411.62	1.92745	301.34	800.465	1213.95	1414.98
1413.19	1.73383	301.113	807.324	1220.79	1417.26
1414.77	1.76505	301.512	803.243	1216.76	1412.81
1416.34	1.67902	301.325	802.646	1217.24	1417.84
1417.92	1.81013	301.222	804.531	1216.76	1417.77
1419.49	1.79564	300.863	805.326	1212.33	1414.33
1421.06	1.52334	300.971	803.105	1215.67	1416.02
1422.64	1.78199	301.786	802.717	1218.86	1412.27
1424.21	1.69981	301.489	802.923	1214.49	1414.45
1425.78	1.53076	301.387	803.787	1214.31	1414.54
1427.36	1.32573	301.441	803.785	1216.33	1414.42
1428.93	1.57801	300.942	802.657	1218.56	1413.11
1430.5	1.73257	300.988	804.232	1212.76	1413.44
1432.07	1.65424	301.194	800.861	1214.59	1415.72
1433.64	1.64962	301.698	802.974	1216.13	1418.13
1435.21	1.66768	301.296	801.91	1211.87	1418.1
1436.78	1.4343	300.788	810.027	1220.79	1415.15
1438.35	1.3692	301.653	806.542	1216.67	1423.61
1439.92	1.71647	300.968	803.553	1220.23	1418.52
1441.49	1.65151	301.319	808.727	1219.88	1413.61
1443.06	1.49156	300.85	801.733	1218.19	1420.84
1444.63	1.37585	300.81	805.222	1220.61	1416.17
1446.2	1.46461	301.394	803.372	1218.98	1418.57
1447.77	1.03054	300.851	802.264	1217.52	1415.54
1449.34	1.35975	300.989	802.23	1217.88	1415.14
1450.9	1.14534	300.81	803.579	1219.23	1411.44
1452.47	1.3146	300.784	802.801	1218.66	1418.31
1454.04	1.06596	300.859	806.501	1217.32	1419.33
1455.61	1.14968	301.123	807.666	1220.1	1417.55
1457.17	1.14114	301.145	800.844	1219.94	1419.54
1458.74	1.39496	300.443	806.994	1216.79	1415.16
1460.3	1.24334	300.736	805.775	1222.24	1416.64
1461.87	1.22206	300.88	801.65	1221.02	1418.4
1463.44	0.99876	301.214	803.234	1215.21	1420.84
1465	1.08738	301.022	804.183	1218.52	1417.68
1466.56	1.24411	300.689	805.148	1216.05	1419.45
1468.13	1.22458	300.693	806.772	1218.16	1419.85
1469.69	1.18475	300.748	805.557	1219.49	1414.33
1471.26	1.14702	300.615	804.368	1215.47	1416.21
1472.82	1.28982	300.964	803.521	1218.94	1418.12
1474.38	1.12217	300.837	804.929	1218.72	1419.02
1475.95	1.08934	300.568	806.672	1215.61	1422.75
1477.51	1.01164	300.778	803.942	1223.71	1424.38
1479.07	1.17859	300.889	803.429	1224.32	1417.89
1480.63	1.25377	300.662	802.886	1216.97	1416.98
1482.2	1.32657	301.294	809.035	1219.57	1418.49
1483.76	0.94962	300.724	805.244	1222.97	1422.44
1485.32	0.93149	300.154	803.056	1219.3	1416.88
1486.88	1.09473	300.933	802.171	1224.83	1424.04
1488.44	0.8344	300.803	807.412	1228.75	1418.92
1490	0.75537	300.82	805.304	1218.53	1421.95
1491.56	0.74382	301.03	808.655	1222.9	1419.69
1493.12	0.91	301.285	805.552	1225.99	1421.97
1494.68	0.91462	300.521	805.931	1217.3	1423.47
1496.24	0.80227	300.955	805.612	1213.12	1420.65
1497.8	0.95718	300.854	806.865	1217.25	1419.54
1499.36	0.99939	300.995	810.366	1221.38	1420.19
1500.91	0.77427	300.223	805.543	1215.95	1421.96
1502.47	0.82341	300.422	806.238	1221.87	1423.45
1504.03	0.87661	300.531	809.238	1221.19	1420.42
1505.59	0.84231	300.693	806.478	1216.78	1420.98
1507.15	1.10138	300.42	808.873	1223.68	1425.79
1508.7	0.88487	300.773	807.377	1221.33	1422.42
1510.26	0.91294	300.878	806.802	1222.69	1425.36
1511.82	0.86877	300.444	804.233	1222.71	1426.09
1513.37	0.77427	300.825	808.374	1227.66	1426.72
1514.93	0.85484	300.906	812.76	1221.61	1424.76
1516.48	0.29862	300.544	806.442	1218.4	1425.17
1518.04	0.81942	300.609	805.224	1224.72	1420.9
1519.59	0.86408	300.622	804.616	1225.97	1429.65
1521.15	0.63973	300.731	803.693	1225.13	1421.1
1522.7	0.73297	300.797	808.254	1220.62	1421.1
1524.25	0.80955	300.585	807.767	1224.12	1421.55
1525.81	0.84798	300	806.09	1219.85	1426
1527.36	0.82495	300.765	806.4	1223.15	1430.9
1528.91	0.87164	300.673	808.662	1224.44	1425.32
1530.47	0.64939	300.291	808.998	1226.54	1426.05
1532.02	0.69195	300.719	807.374	1222.35	1429.87
1533.57	0.41713	300.948	808.564	1224.3	1426.58
1535.12	0.47362	300.5	805.235	1227.83	1429.53
1536.67	0.37163	300.432	803.476	1227.16	1427.52
1538.22	0.71533	300.794	807.449	1232.29	1427.96
1539.78	0.79268	300.87	805.39	1227.1	1425.63
1541.33	0.64939	300.569	811.622	1232.29	1423.35
1542.88	0.68558	300.889	808.336	1226.35	1426.68
1544.43	0.67767	300.543	809.185	1226.2	1431.06
1545.98	0.71365	300.197	808.758	1227.68	1425.31
1547.52	0.46011	300.943	807.05	1225.44	1428.96
1549.08	0.60529	300.832	809.136	1231.84	1426.67
1550.62	0.61705	300.293	809.316	1228.76	1427.86
1552.17	0.51821	300.372	813.607	1227.32	1428.7
1553.72	0.26467	301.019	807.781	1227.13	1430.93
1555.27	0.49756	301.049	810.801	1224.05	1431.76
1556.82	0.37646	300.89	811.29	1228.77	1426.69
1558.36	0.58688	300.779	809.575	1230.62	1430.64
1559.91	0.11494	300.717	810.087	1227.98	1431.16
1561.46	0.59374	301.038	809.06	1227.05	1429.64
1563	0.50281	300.278	809.339	1229.45	1432.01
1564.55	0.26103	300.987	809.346	1230.69	1432.37
1566.1	0.6384	300.614	812.531	1231.97	1434.16
1567.64	0.48776	300.667	812.265	1234.5	1430.77
1569.19	0.73353	300.2	806.324	1231.28	1431.18
1570.73	0.55923	301.101	808.872	1229.69	1429.84
1572.28	0.42812	301.055	807.627	1230.53	1431.59
1573.82	0.34062	301.104	810.157	1231.77	1437.15
1575.36	0.67172	301.057	813.312	1233.42	1433.35
1576.91	0.53865	300.725	812.987	1237.09	1429.52
1578.45	0.53655	300.485	813.273	1231.72	1431.9
1580	0.81963	300.858	809.132	1230.02	1428.71
1581.54	0.4186	301.134	813.484	1231.57	1430.71
1583.08	0.74529	300.703	812.173	1229.86	1430.63
1584.62	0.56693	301.172	809.313	1235.14	1434.4
1586.16	0.41328	300.559	811.523	1235.15	1434.41
1587.71	0.48272	300.517	815.974	1239.3	1436.21
1589.25	0.53221	300.667	808.806	1231.23	1437.7
1590.79	0.45024	300.914	811.094	1233.81	1435.41
1592.33	0.23506	300.497	814.634	1235.56	1436.91
1593.87	0.30485	300.692	813.423	1233.58	1437.67
1595.41	0.65954	300.6	813.129	1237.3	1436.67
1596.95	0.61558	300.931	809.663	1236.89	1432.16
1598.49	0.61544	301.12	810.607	1234.02	1435.63
1600.03	0.74844	300.837	813.452	1233.21	1432.86
1601.57	0.50715	300.603	814.104	1234.06	1434.63
1603.11	0.44296	300.938	810.662	1234.1	1441.96
1604.65	0.62125	300.893	814.469	1234.14	1436.44
1606.19	0.5775	301.13	811.636	1234.14	1438.88
1607.72	0.35574	301.034	811.307	1237	1436.78
1609.26	0.64113	300.89	813.493	1236.55	1434.66
1610.8	0.48524	300.698	811.898	1236.52	1438.1
1612.34	0.17584	300.982	814.733	1238.98	1438.1
1613.87	0	300.178	810.958	1236.54	1436.72
1615.41	0.68551	300.985	814.758	1236.56	1439.18
1616.94	0.64183	300.891	812.872	1236.98	1438.84
1618.48	0.17724	300.416	815.383	1231.22	1433.27
1620.02	0.35147	300.649	816.296	1239.78	1440.16
1621.55	0.08337	301.258	817.826	1240.53	1438.01
1623.09	0.34461	300.827	811.472	1230.62	1438.28
1624.62	0.58394	300.585	816.469	1234.65	1438.9
1626.16	0.51457	301.1	812.33	1237.87	1439.88
1627.69	0.511	300.905	816.06	1236.16	1435.99
1629.22	0.46214	301.228	814.42	1242.61	1439.7
1630.76	0.45577	300.604	817.48	1240.02	1436.8
1632.29	0.51415	301.157	812.971	1240.28	1438.37
1633.82	0.65989	300.814	812.545	1241.33	1438.54
1635.36	0.36631	300.896	814.011	1233.42	1439.42
1636.89	0.68964	301.074	815.495	1240.64	1438.25
1638.42	0.55293	301.066	817.31	1233.2	1436.77
1639.95	0.32921	300.918	813.803	1246.57	1438.76
1641.48	0.34699	300.676	816.254	1241.18	1440.74
1643.02	0.38584	301.326	813.677	1242.71	1439.6
1644.55	0.35819	300.705	813.911	1237.7	1440.17
1646.08	0.41846	300.743	816.341	1236.78	1444.87
1647.61	0.52367	300.83	815.967	1239.95	1440.3
1649.14	0.58667	301.248	816.555	1246.81	1448.51
1650.67	0.38752	301.151	815.277	1237	1442.27
1652.2	0.29708	300.771	818.992	1247.52	1444.96
1653.73	0.77301	300.574	815.784	1245.36	1442.09
1655.26	0.54418	300.887	815.648	1242.32	1443.6
1656.79	0.39942	301.052	815.773	1240.82	1444
1658.31	0.42756	300.512	818.364	1246.58	1446.07
1659.84	0.36883	300.861	814.103	1243.43	1449.17
1661.37	0.59612	300.981	817.045	1239.53	1443.76
1662.9	0.32641	300.641	821.281	1247.04	1445.3
1664.42	0.62657	300.727	816.555	1245.73	1446.91
1665.95	0.4942	300.864	817.462	1240.44	1445.16
1667.48	0.27552	301.142	814.96	1245.27	1450.26
1669	0.22974	300.905	817.413	1247.24	1444.06
1670.53	0.29029	300.757	817.037	1243.91	1446.01
1672.06	0.39179	300.792	818.178	1252.64	1446.88
1673.58	0.40495	300.918	816.196	1250.43	1446.69
1675.11	0.67851	300.625	818.867	1245.42	1450.6
1676.63	0.51961	300.428	819.389	1247.69	1444.32
1678.16	0.1246	301.163	816.535	1241.15	1447.62
1679.68	0.36008	300.833	815.564	1245.11	1449.6
1681.2	0.31444	300.922	817.08	1237.01	1442.4
1682.73	0.4417	300.872	816.113	1247.02	1451.53
1684.25	0.69797	300.587	818.229	1247.75	1451.45
1685.78	0.60753	301.277	822.197	1246.86	1443.88
1687.3	0.28014	300.809	815.974	1249.22	1450.29
1688.82	0.25816	300.484	819.99	1248.81	1447.9
1690.34	0.30373	300.766	819.095	1248.86	1452.38
1691.87	0.2863	300.401	816.989	1249.35	1448.04
1693.39	0.44247	300.548	821.076	1251.86	1446.78
1694.91	0.42399	301.017	820.193	1253.54	1451.62
1696.43	0.22967	300.926	820.203	1247.92	1449.25
1697.95	0.42273	300.644	822.032	1249.89	1455
1699.47	0.3752	301.008	822.281	1246.58	1448.43
1700.99	0.62972	301.231	821.895	1245.67	1452.74
1702.51	0.40803	300.574	817.802	1248.77	1443.45
1704.03	0.31759	300.985	821.148	1252.31	1453.22
1705.55	0.38094	300.982	821.743	1253.88	1452.17
1707.07	0.31724	301.309	819.597	1255.92	1452.2
1708.59	0.34293	300.759	821.51	1249.57	1447.52
1710.11	0.3059	300.908	820.672	1247.3	1452.08
1711.63	0.46473	300.92	822.013	1251.47	1455.31
1713.14	0.34174	300.56	819.946	1248.8	1454.1
1714.66	0.60816	300.709	819.105	1249.34	1456.97
1716.18	0.28833	301.183	825.073	1250.67	1452.66
1717.7	0.42427	301.286	819.575	1252.8	1452.78
1719.21	0.4529	300.925	822.775	1253.76	1451.23
1720.73	0.37422	301.032	819.478	1253.94	1454.14
1722.25	0.53543	300.813	823.334	1258.57	1455.02
1723.76	0.32634	301.107	823.145	1253.51	1453.16
1725.28	0.37653	300.605	821.998	1248.8	1457.41
1726.8	0.31577	300.846	824.242	1257.79	1449.64
1728.31	0.23184	300.851	820.554	1253.82	1454.17
1729.83	0.47509	300.997	822.161	1253.09	1456.3
1731.34	0.5677	300.865	816.631	1254.82	1456.08
1732.85	0.64141	300.832	821.731	1252.97	1456.6
1734.37	0.58646	300.849	824.376	1261.71	1457.52
1735.88	0.48881	300.68	824.542	1253.44	1456.75
1737.4	0.45584	301.026	820.323	1258.95	1458.36
1738.91	0.61768	301.368	824.198	1257.52	1457.52
1740.42	0.49217	300.721	826.785	1259.27	1459.03
1741.93	0.5831	301.102	824.956	1256.5	1456.69
1743.45	0.67235	301.245	823.414	1261.82	1460.17
1744.96	0.32291	300.543	824.995	1254.52	1463.3
1746.47	0.41202	300.545	825.642	1256.59	1462.3
1747.98	0.54551	301.675	820.976	1252.15	1463.38
1749.49	0.52577	301.35	821.006	1259.53	1461.36
1751	0.50505	301.07	823.529	1264.03	1457.25
1752.51	0.54852	301.634	824.462	1263.21	1460
1754.03	0.34909	301.348	826.31	1257.46	1462.36
1755.54	0.74046	301.155	826.265	1257.39	1462.63
1757.05	0.40894	301.244	822.468	1261.81	1459.47
1758.55	0.4732	301.101	824.638	1260.96	1468.73
1760.06	0.16667	301.336	823.074	1260.15	1463.57
1761.57	0.51814	301.103	824.653	1260.58	1464.63
1763.08	0.45304	300.635	826.228	1267.1	1462.23
1764.59	0.8687	301.666	822.151	1263.43	1465.32
1766.1	0.66927	301.334	825.874	1265.01	1460.79
1767.61	0.29372	301.422	826.139	1256.8	1468.29
1769.11	0.7063	301.37	826.715	1272.18	1465.8
1770.62	0.61579	301.271	826.359	1263.57	1463.33
1772.13	0.5257	301.22	825.073	1267.99	1463.61
1773.64	0.91686	301.31	830.659	1263.05	1461.83
1775.14	0.65051	301.303	825.292	1257.28	1465.53
1776.65	0.73248	301.248	827.399	1265.28	1469.53
1778.15	0.61607	301.283	823.863	1262.29	1469.02
1779.66	0.34601	301.316	828.739	1263.73	1462.32
1781.16	0.40355	301.21	827.374	1266.8	1465.91
1782.67	0.72338	300.964	827.889	1265.42	1468.14
1784.17	0.69496	301.747	828.727	1264.87	1467.99
1785.68	0.68901	301.457	826.462	1267.57	1462.72
1787.18	0.70504	301.401	826.691	1271.08	1468.07
1788.69	0.87332	301.531	831.582	1266.5	1468.27
1790.19	0.45353	301.428	827.137	1266.36	1469.16
1791.69	0.46851	301.323	826.728	1269.04	1471.05
1793.2	0.76538	301.078	830.034	1269.27	1469.51
1794.7	0.53956	301.251	824.943	1265.45	1472.38
1796.2	0.59507	301.374	828.836	1269.27	1475.91
1797.7	0.69314	301.961	832.092	1264.61	1470.22

## Sheet: Fig.2c
Figure 2c	In-situ Raman for (c) LaPrO3+x@5Li2CO3 reduction at 700°C
Raman Shift (cm-1)	10%O₂/Ar	Ar 10min	1.5%CH₄/He 0min	1.5%CH₄/He 10min	1.5%CH₄/He 20min	1.5%CH₄/He 30min
100.986	371.863	568.593	751.701	2479.73	2735.1	3044.77
102.82	368.614	559.089	745.329	1746.93	1991.65	2259.08
104.652	383.116	565.257	767.133	1335.72	1563.4	1795.48
106.486	398.608	588.048	773.25	1172.89	1377.97	1589.1
108.317	384.823	576.354	769.893	1120.18	1285.62	1494.34
110.15	392.815	569.778	751.863	1081.77	1239.73	1444.92
111.981	375.763	566.274	744.204	1037.05	1208.86	1411.12
113.813	392.017	562.779	753.198	1012.28	1192.27	1393.29
115.645	393.796	572.889	768.51	991.239	1178.34	1382.78
117.474	386.386	566.526	757.989	980.977	1169.14	1373.28
119.306	373.978	572.823	742.458	952.638	1165.11	1367.69
121.134	379.405	558.492	741.636	940.632	1157.7	1361.94
122.965	367.264	574.422	752.358	931.825	1153.55	1355.4
124.793	342.646	567.498	747.507	924.723	1149.6	1353.64
126.622	345.049	548.043	743.664	920.03	1149.19	1351.98
128.45	349.489	549.354	740.808	919.196	1152.82	1349.88
130.279	359.104	570.429	733.74	920.772	1148.21	1350.69
132.105	322.819	541.446	734.982	920.146	1147.13	1348.88
133.934	320.905	538.491	719.511	924.13	1148.33	1348.73
135.759	314.773	520.887	719.637	929.066	1149.94	1348.77
137.587	325.267	541.812	714.483	931.778	1148.71	1352.97
139.412	319	527.199	725.952	933.478	1152.67	1350.77
141.239	318.952	508.374	707.127	925.906	1151.3	1355.35
143.064	304.312	518.769	698.745	923.208	1153.58	1357.73
144.89	291.817	525.051	699.813	922.734	1155.68	1355.03
146.713	312.787	524.115	713.478	923.035	1158.01	1356.32
148.539	303.565	506.544	687.558	923.371	1160.16	1363.58
150.362	300.61	501.501	693.993	921.033	1164.09	1367.41
152.187	304.912	517.29	699.339	929.387	1166.43	1369.23
154.009	305.983	501.651	701.454	931.838	1170.2	1369.55
155.831	293.359	506.778	685.698	937.145	1172.25	1375.37
157.654	303.595	509.706	701.154	938.731	1180.94	1379.77
159.476	281.401	491.688	697.743	949.763	1185.62	1385.81
161.299	294.646	501.801	704.724	953.949	1190.49	1392.24
163.119	285.997	494.196	676.272	961.295	1197.86	1396.07
164.939	293.017	510.591	699.963	969.87	1201.07	1406.15
166.761	286.546	502.032	691.407	972.154	1212.84	1413.96
168.581	281.155	497.682	686.016	986.845	1222.64	1421.47
170.402	275.77	499.575	679.59	996.185	1232.64	1431.16
172.221	279.709	495.186	683.529	998.696	1242.09	1441.54
174.039	277.348	481.389	675.969	1014.74	1250.56	1449.81
175.859	272.872	488.343	679.806	1017.66	1252.67	1455.97
177.677	274.657	475.59	676.398	1023.98	1257.7	1460.68
179.494	276.55	471.258	669.99	1019.72	1259.67	1461.61
181.313	250.606	469.182	671.028	1014.39	1255.72	1457.56
183.13	265.348	475.623	680.586	1013.58	1250.55	1451.25
184.946	246.001	458.355	660.21	1001.04	1241.84	1441.19
186.764	246.493	452.61	655.512	986.852	1230.16	1431.28
188.579	252.199	464.562	653.937	980.177	1218.67	1421.77
190.395	255.742	452.478	644.976	965.159	1206.8	1410.64
192.209	246.646	452.76	648.384	953.436	1196.83	1402.03
194.026	242.692	452.976	638.169	946.525	1186.4	1390.24
195.84	242.908	437.544	657.165	938.148	1179.41	1381.48
197.654	250.465	443.004	649.068	929.783	1172.53	1372.09
199.469	246.559	438.045	636.804	916.546	1164.81	1366.15
201.282	239.482	433.053	640.173	916.446	1160.63	1360.51
203.095	247.984	443.64	643.446	914.091	1154.1	1359.2
204.907	231.244	440.49	642.387	906.522	1147.41	1352.09
206.721	230.008	443.433	633.834	905.677	1145.14	1345.95
208.533	217.135	448.305	628.269	904.984	1143.54	1342.89
210.344	242.791	431.169	623.664	900.829	1137	1338.34
212.155	212.104	430.725	631.56	897.646	1133.08	1334.94
213.968	232.546	445.953	638.451	894.013	1132.2	1335.72
215.778	236.395	451.878	649.581	895.047	1130.53	1332.38
217.588	240.307	442.266	636.846	899.275	1130.02	1329.69
219.398	252.565	448.287	639.747	894.298	1128.8	1329.71
221.207	241.927	441.813	644.706	895.86	1126.74	1327.24
223.015	250.978	447.753	650.64	897.389	1124.35	1324.64
224.826	246.46	447.396	643.014	893.796	1123.5	1326.49
226.634	249.169	453.219	652.986	894.298	1120.36	1322.09
228.442	258.082	463.173	639.102	892.62	1124.68	1325.58
230.249	249.406	460.713	642.867	899.173	1120.61	1320.89
232.056	251.146	465.555	644.613	897.781	1120.5	1321.09
233.863	239.518	451.854	667.116	901.018	1119.59	1321.84
235.671	260.035	475.473	639.036	906.716	1119.54	1322.51
237.477	253.768	470.235	654.477	902.578	1117.24	1320.31
239.283	262.069	472.335	655.542	906.937	1118.91	1319.7
241.088	247.699	467.274	656.682	900.966	1118.32	1319.43
242.893	268.54	471.567	655.803	901.535	1117.96	1318.13
244.698	260.434	462.426	657.006	903.078	1118.53	1317.78
246.502	260.593	468.792	656.127	899.785	1118.27	1318.55
248.306	262.795	477.207	655.221	908.554	1117.07	1319.94
250.11	250.48	462.822	660.507	904.268	1116.69	1318.84
251.915	265.081	477.42	668.895	903.841	1119.72	1321.15
253.718	248.608	469.239	655.533	904.624	1119.97	1318.8
255.52	275.653	469.344	661.854	910.002	1118.13	1320.28
257.322	255.019	467.364	651.579	901.106	1118.16	1320.21
259.124	259.201	466.362	664.053	911.767	1119.11	1320.43
260.926	260.179	470.451	669.174	904.238	1120.54	1320.41
262.727	259.993	464.049	661.734	911.385	1119.75	1321.18
264.527	252.433	457.524	648.999	909.998	1120.27	1324.8
266.328	259.273	470.577	656.88	910.49	1121.18	1324.67
268.128	257.8	465.999	659.547	914.579	1121.96	1322.45
269.927	268.744	463.518	657.066	913.614	1124.62	1325.2
271.727	270.436	454.899	648.447	917.737	1124.18	1325.6
273.526	242.269	454.593	661.551	913.943	1124.08	1326.83
275.324	238.9	454.314	638.586	923.639	1124.5	1326.43
277.123	247.903	456.102	658.923	924.433	1128.84	1330.66
278.921	236.308	444.507	642.177	931.477	1128.85	1329.53
280.718	255.631	457.653	636.795	933.248	1128.87	1329.66
282.515	258.538	450.276	643.827	939.379	1131.48	1333.4
284.312	243.022	445.05	632.427	947.486	1130.63	1334.4
286.109	243.037	467.697	633.471	950.617	1137.42	1333.89
287.905	241.081	449.28	628.425	954.286	1135.92	1335.88
289.701	228.889	449.439	637.845	966.403	1134.53	1336.87
291.496	224.956	439.335	623.616	958.129	1134.19	1339.82
293.289	236.488	441.597	627.936	968.125	1139.93	1338.87
295.084	234.646	442.845	618.876	978.622	1137.23	1338.54
296.879	233.863	435.873	629.424	976.639	1140.32	1342.66
298.673	232.09	422.751	631.776	984.558	1140.63	1342.15
300.466	224.185	438.579	612.51	989.642	1141.29	1341.67
302.26	233.896	434.862	623.241	996.714	1141.45	1343.28
304.053	225.064	434.298	623.706	993.223	1142.77	1342.95
305.846	226.603	421.344	633.525	992.169	1142.45	1344.8
307.638	225.04	424.947	612.273	1001.27	1144.41	1345.52
309.43	216.187	420.237	627.267	989.313	1146.06	1348.62
311.22	221.806	425.85	620.43	985.774	1145.4	1349.53
313.011	223.222	413.754	615.609	985.097	1146.49	1347.81
314.802	217.315	422.394	605.535	979.286	1150.36	1351.17
316.593	213.451	422.688	612.066	981.942	1150.8	1353.48
318.383	212.683	425.046	601.926	977.298	1149.46	1354.23
320.173	215.008	419.04	608.412	976.269	1153.73	1356.31
321.96	214.141	418.17	607.542	974.214	1154.95	1357.74
323.749	205.858	413.016	603.426	973.526	1156.95	1358.7
325.538	206.803	397.287	599.16	972.235	1158.47	1360.74
327.327	191.968	409.542	604.122	970.096	1160.55	1363.02
329.115	198.898	417.504	592.311	971.029	1162.05	1364.94
330.901	199.531	402.531	592.953	968.771	1165.5	1367.14
332.688	202.258	405.264	588.414	979.619	1167.19	1367.16
334.476	193.618	399.741	592.242	979.352	1171.39	1371.78
336.262	195.412	380.787	597.153	976.221	1172.4	1373.72
338.047	200.329	396.084	583.407	983.749	1175.58	1377.01
339.833	192.772	395.79	587.262	977.702	1180.72	1381.42
341.619	188.266	393.357	576.549	981.998	1184.68	1386.82
343.404	187.828	399.129	571.989	990.085	1185.48	1389.28
345.187	168.736	390.366	578.748	998.106	1194.32	1392.94
346.972	184.753	385.728	572.052	1004.88	1196.41	1397.51
348.756	188.38	375.963	569.514	1010.22	1203.04	1404.66
350.54	178.681	376.581	581.46	1026.41	1211.66	1411.31
352.322	174.244	376.269	574.965	1027.79	1215.79	1418.84
354.105	162.739	378.138	565.518	1037.45	1222.15	1425.82
355.888	179.137	385.281	561.348	1044.59	1233.33	1437.2
357.669	174.052	380.193	562.431	1050.65	1241.8	1444.03
359.451	173.167	381.366	569.772	1061.12	1256.4	1458.32
361.233	170.269	374.352	569.961	1073.09	1268.37	1473.38
363.013	167.389	367.347	552.66	1086.29	1288.4	1485.9
364.794	170.686	372.702	549.765	1098.54	1298.25	1499.56
366.575	171.916	373.932	549.957	1125.94	1318.83	1517.97
368.354	163.861	376.185	562.515	1145.19	1343.12	1544.33
370.134	154.768	366.063	568.899	1164.21	1362.6	1565.97
371.914	167.359	365.235	554.655	1191.7	1393.77	1595.29
373.691	162.424	375.786	555.906	1219.72	1423.75	1628.58
375.471	163.708	364.674	552.021	1249.02	1461.65	1661.83
377.247	161.914	362.874	557.454	1281.04	1505.73	1704.04
379.026	147.709	373.5	545.313	1331.23	1546.45	1754.91
380.804	161.44	370.674	563.184	1373.27	1601.11	1807.4
382.58	165.847	365.754	545.829	1425.96	1661.82	1865.42
384.357	156.754	352.512	550.2	1476.25	1718.62	1921.6
386.133	160.063	366.189	544.173	1543.95	1780.81	1987.11
387.909	151.921	361.158	551.589	1609.91	1851.26	2056.01
389.686	150.988	352.959	548.577	1672.89	1914.28	2124.22
391.46	147.91	355.071	551.727	1715.6	1970.31	2187.1
393.236	158.245	361.257	558.948	1756.42	2014.53	2225.29
395.009	151.897	356.982	549.489	1794.57	2048.45	2265.55
396.784	141.334	358.866	546.186	1794.74	2065.26	2277.16
398.557	136.948	355.512	540.762	1804.68	2060.44	2279.49
400.331	149.104	345.909	546.705	1773.41	2042.9	2261.31
402.103	140.521	357	545.37	1751.29	2013.94	2236.99
403.877	144.34	338.061	535.743	1707.43	1978.96	2197.96
405.648	139.864	342.897	540.576	1661.9	1930.25	2148.82
407.422	151.885	345.633	546.405	1614.93	1887.13	2099.59
409.192	143.233	345.243	544.98	1564.86	1833.62	2050.91
410.965	137.665	336.591	527.052	1506.66	1771.72	1990.95
412.735	132.097	342.354	543.108	1450.48	1725.25	1943.12
414.506	144.007	339.867	532.392	1408.07	1674.96	1892.91
416.276	141.505	342.516	529.908	1365.26	1629.59	1836.02
418.047	131.824	335.919	531.525	1308.17	1584.1	1794.02
419.815	120.109	324.207	541.329	1276.77	1543.63	1753.94
421.583	133.999	327.873	515.289	1231.12	1510	1719.07
423.353	121.294	330.516	527.139	1202.28	1469.2	1683.06
425.121	131.116	329.103	535.938	1171.9	1438.85	1649.74
426.89	136.903	331.836	523.356	1142.37	1412.62	1620.53
428.657	128.497	327.519	514.962	1118.49	1384.9	1591.69
430.426	131.431	329.436	518.919	1089.54	1359.48	1567.7
432.192	116.146	324.345	519.945	1072.9	1342.16	1548.03
433.958	128.515	324.477	521.097	1050.93	1320.57	1529.51
435.726	124.684	321.657	512.157	1037.41	1305.51	1508.12
437.491	125.014	325.044	516.561	1012.75	1285.39	1494.03
439.256	123.355	317.241	524.088	1001.94	1274.78	1482
441.022	121.708	319.674	518.346	988.019	1259.46	1465.67
442.787	115.954	321.081	508.491	980.04	1246.46	1454.11
444.552	126.586	308.124	513.984	967.249	1236.81	1443.75
446.316	129.025	315.669	519.489	961.616	1228.48	1433.88
448.079	139.714	326.334	513.72	948.317	1217.16	1423.9
449.844	109.318	325.749	511.068	941.99	1209.24	1412.7
451.607	124.234	320.07	511.56	932.093	1203.92	1407.08
453.369	135.133	322.695	520.371	928.965	1195.53	1399.52
455.133	130.624	327.456	512.736	920.813	1191.18	1391.98
456.894	128.218	319.854	525.822	915.567	1182.61	1384.34
458.655	112.348	329.883	521.349	911.049	1176.4	1377.72
460.416	128.641	328.527	518.949	907.736	1171.11	1378.88
462.179	125.212	326.121	519.66	901.004	1166.01	1369.63
463.939	137.395	335.163	513.054	899.1	1163.38	1366.8
465.698	136.006	334.8	524.154	891.803	1157.27	1361.64
467.458	147.127	332.298	536.298	893.241	1155.62	1359.06
469.219	149.83	339.162	532.695	887.056	1154.46	1357.28
470.978	156.652	338.61	532.14	884.466	1150.42	1352.82
472.736	163.366	338.997	524.121	880.567	1145.47	1346.82
474.494	142.615	348.711	534.879	884.175	1143.8	1347.37
476.254	156.403	351.981	548.664	877.137	1142.91	1344.69
478.012	153.235	359.328	540.24	875.902	1137.65	1342.47
479.769	146.812	353.958	540.129	876.32	1136.44	1339.58
481.526	147.685	359.037	555.717	876.695	1134.99	1334.77
483.284	154.819	348.312	542.892	869.692	1131.96	1335.72
485.04	160.855	354.36	552.09	868.307	1131.53	1332.56
486.796	171.028	364.542	560.172	868.848	1127.51	1329.28
488.551	166.432	371.487	559.782	873.499	1128.81	1329.22
490.306	170.134	371.007	562.446	869.54	1127.15	1327.23
492.061	171.667	385.092	574.446	870.913	1125.14	1326.27
493.817	174.205	378.228	564.456	868.855	1121.98	1324.57
495.572	167.371	374.529	564.939	865.352	1120.09	1324.03
497.325	188.716	368.805	568.59	865.774	1119.36	1323.5
499.079	179.908	381.867	573.327	865.984	1119.91	1320.4
500.832	193.999	394.923	571.842	865.48	1119.21	1320.02
502.584	187.279	390.288	580.719	864.723	1118.41	1318.8
504.337	193.99	404.262	575.001	863.689	1115.92	1318.49
506.089	174.727	389.136	578.541	862.375	1115.18	1316.5
507.843	201.973	402.936	577.878	861.273	1113.48	1315.31
509.594	192.988	407.379	594.735	863.048	1112.71	1316.09
511.345	205.663	404.589	583.716	859.527	1113.9	1314.18
513.096	204.928	412.098	583.02	859.618	1112.41	1314.95
514.846	206.248	422.664	597.729	856.832	1111.64	1314.07
516.596	215.764	427.038	597.009	858.361	1109.85	1313.09
518.346	232.447	422.217	615.771	860.377	1109.2	1308.96
520.095	227.695	431.802	620.25	856.943	1110.01	1309.46
521.844	227.182	433.338	637.11	859.785	1108.31	1308.17
523.593	243.175	445.251	628.602	856.28	1109.84	1310.92
525.341	253.183	453.219	625.353	855.233	1105.8	1307.18
527.089	242.872	455.151	632.391	856.848	1106.68	1309.29
528.837	252.97	463.209	641.472	854.419	1108.79	1307.22
530.584	256.903	466.122	646.428	858.634	1105.08	1306.67
532.331	256.723	467.979	659.502	853.554	1102.78	1307.53
534.078	270.82	473.925	649.146	851.574	1103.14	1305.54
535.824	286	485.031	668.403	854.381	1101.17	1305.51
537.57	274.786	480.948	651.081	850.338	1101.78	1303.68
539.316	301.324	492.204	681.69	850.121	1102.1	1302.57
541.061	272.821	505.47	669.486	848.943	1100.48	1303.29
542.806	304.309	510.471	692.826	854.846	1098.11	1301.94
544.551	313.216	507.162	685.452	845.233	1101.51	1298.92
546.296	306.715	525.087	697.284	850.77	1099.67	1301.97
548.04	316.435	525.651	703.962	845.364	1097.42	1297.99
549.783	313.999	534.387	704.586	841.883	1098.44	1296.87
551.527	323.869	528.006	718.524	841.77	1097.55	1299.03
553.27	330.838	561.369	721.434	844.321	1096	1297.27
555.012	331.822	552.204	726.48	843.599	1094.67	1296.86
556.755	350.101	560.331	719.382	836.259	1096.4	1296.86
558.495	339.937	553.212	741.702	838.149	1095.89	1296.96
560.236	332.785	561.285	735.564	836	1094.86	1294.2
561.978	347.911	564.231	743.586	837.858	1095.95	1296.01
563.719	357.889	579.276	754.578	837.322	1094.39	1293.02
565.459	365.728	568.854	739.095	837.696	1094.63	1294.89
567.2	357.214	574.536	747.831	834.476	1093.02	1293.17
568.94	352.639	597.291	755.418	832.87	1092.29	1293.56
570.677	370.225	588.54	749.739	834.772	1092.05	1298.67
572.417	365.494	583.797	761.199	830.756	1092.2	1294.87
574.156	359.767	579.069	745.386	829.814	1092.25	1295.42
575.895	350.074	580.455	762.936	831.716	1089.89	1297.9
577.633	347.527	576.885	747.285	827.058	1089.26	1294.65
579.371	339.025	573.399	755.898	823.143	1089.26	1291.93
581.107	349.72	570.999	754.512	828.646	1088.57	1291.13
582.844	339.337	584.742	748.149	823.368	1090.01	1288.95
584.581	334.03	579.417	751.884	826.553	1090.95	1290.59
586.318	325.75	572.127	747.618	821.308	1089.69	1292.95
588.054	338.605	566.892	745.401	821.237	1089.94	1291.99
589.788	325.39	571.743	743.229	820.712	1088.5	1289.65
591.524	338.323	557.565	726.045	817.391	1089.47	1290.72
593.259	323.182	554.466	732.987	820.641	1088.25	1289.1
594.994	302.038	567.441	734.925	819.446	1088.93	1287.67
596.727	317.017	565.356	725.817	820.59	1088.21	1288.96
598.461	314.905	537.15	712.668	818.914	1088.99	1288.13
600.195	305.731	527.973	711.519	819.095	1088.56	1287.8
601.929	292.51	528.786	685.263	813.413	1088.11	1288.56
603.661	289.315	540.615	697.104	817.788	1083.95	1286.6
605.394	294.175	512.397	683.928	813.523	1087.33	1287.57
607.126	286.111	515.352	704.922	814.909	1085.31	1289.16
608.857	272.176	505.431	688.986	815.879	1084.83	1286.48
610.589	256.378	493.653	675.198	811.995	1086.1	1286.04
612.321	260.734	490.002	664.515	813.063	1086.18	1288.24
614.05	261.115	490.401	658.875	812.976	1087.49	1286.53
615.781	255.439	484.737	649.176	811.704	1084.87	1287.12
617.512	247.678	482.016	654.48	809.233	1085.54	1284.89
619.24	247.909	468.177	644.652	811.198	1084.5	1285.95
620.97	236.065	464.388	638.847	807.767	1081.84	1287.02
622.7	220.24	443.541	634.095	809.052	1083.12	1285.29
624.428	214.54	442.89	637.47	810.604	1085.74	1285.58
626.157	214.927	443.292	626.781	805.824	1085.14	1285.39
627.883	223.378	437.634	622.122	810.452	1085.35	1284.09
629.612	211.591	416.76	617.4	807.052	1084.23	1285.79
631.34	213.862	430.143	604.515	803.146	1086.42	1284.45
633.066	199.906	406.083	603.696	808.413	1083.85	1285.92
634.793	198.055	411.309	584.655	802.351	1085.41	1284.45
636.518	198.232	407.442	595.953	803.841	1085.36	1286.73
638.245	186.277	404.595	581.973	806.044	1085.12	1285.37
639.972	194.551	403.764	587.208	801.633	1082.43	1284.21
641.696	175.462	394.8	587.355	800.986	1083.19	1284.15
643.422	170.5	393.894	570.24	801.739	1084.23	1284.28
645.145	176.641	372.684	567.264	803.895	1085.47	1285.22
646.87	165.526	393.99	560.202	801.308	1082.23	1285.73
648.593	163.492	370.677	555.126	800.831	1082.03	1284.31
650.318	159.376	373.653	552.024	799.384	1084.54	1283.78
652.04	140.002	364.401	557.97	801.215	1082.67	1282.32
653.764	149.92	356.094	556.746	801.356	1082.2	1283.57
655.485	151.672	349.755	545.349	800.524	1082.02	1283.99
657.209	139.237	350.466	545.046	803.685	1082.53	1282.98
658.93	122.77	356.217	542.718	798.59	1081.92	1283.38
660.652	130.555	352.884	531.315	800.805	1084.24	1283.08
662.372	137.32	346.527	527.997	799.016	1083.44	1282.78
664.094	130.96	344.196	519.63	795.812	1080.41	1282.78
665.814	115.522	333.786	515.28	794.011	1080.7	1283.87
667.535	120.208	334.443	521.982	794.785	1082.19	1283.65
669.254	110.827	319.026	518.631	798.377	1082.08	1284.64
670.972	114.559	322.758	512.316	793.079	1081.68	1282.12
672.693	113.335	322.536	513.102	798.827	1082.91	1282.85
674.411	102.154	318.378	511.953	795.009	1081.65	1284.1
676.13	106.075	315.276	508.854	798.707	1082.92	1282.06
677.848	101.989	311.19	513.792	796.095	1082.59	1283.74
679.565	115.924	317.106	496.65	791.837	1081.96	1282
681.283	98.7366	311.946	499.512	792.231	1081.6	1283.45
683	107.551	303.732	504.321	793.533	1081.83	1282.57
684.718	91.2996	291.492	491.076	793.884	1080.85	1284.59
686.433	96.0846	308.286	496.863	794.24	1083.07	1284.01
688.149	90.9306	291.132	493.71	793.693	1082.81	1283.05
689.866	80.8746	297.069	477.657	791.797	1083.79	1281.53
691.58	89.9106	299.112	485.694	792.051	1081.6	1282.14
693.295	89.0256	291.225	485.805	792.11	1081.55	1283.39
695.011	90.1686	294.366	479.943	790.548	1083.1	1283.24
696.724	79.2876	289.488	478.062	793.181	1082.75	1283.09
698.438	81.3846	290.586	471.15	790.195	1080.88	1282.92
700.153	78.4716	291.678	476.244	790.243	1081.82	1283.36
701.866	69.5826	290.805	474.366	789.141	1080.76	1281.51
703.578	66.7746	277.983	470.556	790.885	1083.45	1283.09
705.292	74.0796	282.279	468.834	794.08	1082.26	1283.71
707.004	73.4226	279.612	482.226	788.879	1081.89	1281.03
708.715	75.7896	272.931	474.549	787.191	1083.94	1283.99
710.426	79.1346	274.254	464.808	789.473	1081.45	1283.92
712.139	67.3206	286.599	458.016	791.494	1081.66	1283.72
713.85	67.5306	267.669	474.342	786.671	1081.44	1283.7
715.56	66.7086	268.86	457.389	788.182	1080.3	1282.97
717.27	68.9196	284.181	448.494	789.226	1079.67	1284.06
718.981	57.0186	260.169	460.806	787.927	1081.27	1283.04
720.69	50.1666	270.489	462.039	788.285	1082.98	1283.94
722.399	62.5116	273.744	464.28	786.753	1083.67	1282.01
724.108	66.7506	267.87	457.392	788.745	1082.64	1283.5
725.816	63.8706	262.962	451.47	789.774	1080.38	1282.86
727.526	60.9516	270.162	459.681	787.24	1080.73	1281.18
729.233	53.9526	267.213	463.821	784.925	1082.18	1284.06
730.941	65.1636	264.249	451.737	795.6	1080.59	1283.17
732.647	57.1206	256.2	451.794	794.925	1083.04	1280.67
734.354	56.1426	264.342	455.883	795.655	1082.05	1282.3
736.06	56.1456	260.292	460.953	794.947	1080.22	1283.52
737.768	49.0086	263.286	449.763	791.375	1081.22	1283.4
739.474	43.8456	252.045	451.689	787.301	1082.59	1281.63
741.179	46.7286	254.928	443.433	782.724	1081.21	1282.58
742.884	42.4716	251.682	455.367	786.149	1080.52	1283.6
744.589	48.2826	249.408	451.062	790.014	1080.71	1282.78
746.293	51.0246	249.125	434.617	788.905	1082.51	1282.36
747.997	38.6127	248.829	444.42	786.849	1080.46	1281.62
749.701	43.3656	248.54	446.145	784.801	1080.34	1282.5
751.406	45.1056	249.276	454.932	784.881	1079.42	1279.87
753.109	48.8766	257.076	447.633	785.443	1079.01	1280.26
754.812	35.5653	245.775	440.355	782.258	1080.52	1281.57
756.514	41.3556	255.582	448.152	785.872	1080.41	1280.56
758.217	36.0735	248.287	441.864	785.955	1079.7	1280.35
759.918	46.8156	251.004	445.584	785.319	1080.38	1281.82
761.62	35.4732	239.666	436.25	783.268	1081.44	1281.58
763.321	45.1506	242.344	443.928	785.179	1079.5	1279.74
765.022	47.8086	242.016	434.598	783.589	1080.05	1281.89
766.722	42.4866	242.699	442.271	785.735	1078.92	1279.76
768.422	44.1816	238.419	445.962	781.841	1078.19	1282.42
770.122	35.9469	234.182	440.719	780.998	1078.58	1281.41
771.822	36.7344	235.972	441.505	783.668	1080.98	1279.52
773.521	37.5762	237.814	437.37	782.186	1080.62	1280.65
775.22	40.4622	226.775	432.299	782.826	1076	1281.31
776.918	39.4119	241.643	439.207	785.812	1078.96	1281.88
778.617	44.3496	241.61	436.19	784.4	1079.04	1280.37
780.315	34.3686	241.573	440.131	787.395	1079.43	1279.66
782.012	39.2784	232.564	434.104	783.879	1078.31	1279.83
783.709	46.1406	235.455	432.023	781.274	1077.97	1280.19
785.406	31.1127	235.338	429.918	780.741	1079.8	1280.04
787.103	44.8926	242.167	427.81	782.755	1078.06	1279.09
788.799	38.8323	238.097	439.626	783.392	1080	1280.73
790.495	40.7727	231.106	435.612	778.504	1079.78	1279.52
792.189	31.8735	235.109	427.704	785.009	1077.71	1278.74
793.884	35.9655	243.171	438.745	779.981	1077.47	1279.29
795.579	42.1236	233.43	447.885	781.019	1077.55	1278.88
797.274	30.4386	231.675	435.207	780.229	1077.46	1278.59
798.969	26.7051	235.899	435.457	778.514	1079.06	1279.39
800.663	30.9108	232.137	438.671	782.128	1077.66	1279.59
802.356	28.1037	233.312	435.867	781.537	1076.74	1278.98
804.05	33.2376	231.463	435.02	779.529	1078.5	1277.15
805.741	39.3684	234.595	436.161	780.077	1078.07	1277.11
807.434	30.5625	236.765	433.342	780.643	1076.95	1279.68
809.126	30.7992	238.998	436.577	777.748	1076.95	1278.89
810.818	41.1096	234.304	425.884	777.456	1076.08	1276.92
812.51	39.4782	232.654	429.237	778.827	1076.13	1277.78
814.202	29.8323	235.023	431.609	777.869	1075.69	1274.33
815.891	25.1523	235.359	432.952	777.594	1075.64	1274.68
817.582	40.5045	230.614	434.239	779.16	1075.96	1277.41
819.273	31.6761	232.835	440.49	777.172	1077.66	1275.69
820.963	32.844	238.024	428.579	777.967	1074.91	1276.17
822.653	28.9458	237.145	432.732	778.275	1074.26	1275.72
824.34	18.9867	235.243	427.809	777.634	1074.71	1276.67
826.03	27.1509	223.26	427.915	776.755	1073.95	1274
827.719	24.2325	239.487	423.988	778.696	1074.7	1276.06
829.407	33.4086	233.541	434.171	778.285	1076.06	1275.1
831.094	30.4884	227.593	430.242	779.051	1074.19	1274.34
832.782	23.5371	238.799	433.38	773.228	1076.05	1273.98
834.47	26.6856	232.866	421.39	774.003	1072.77	1273.53
836.157	30.855	236.025	432.625	774.312	1072.02	1276.31
837.842	25.9296	227.056	427.699	775.796	1072.68	1272.83
839.529	24.0027	222.095	428.803	777.029	1074.23	1272.87
841.215	26.0574	234.256	424.794	769.265	1073.74	1272.88
842.9	17.9172	230.159	427.771	774.894	1072.1	1273.57
844.585	31.9008	231.009	429.63	772.682	1071.93	1272.39
846.271	36.6756	229.738	427.346	769.002	1070.41	1273.89
847.954	27.2481	235.447	422.973	771.637	1073.89	1273.03
849.639	32.9049	240.097	418.574	770.017	1072.32	1271.36
851.324	24.4878	226.655	429.278	771.692	1071.46	1271.91
853.006	27.1932	214.305	422.944	771.052	1073.34	1271.68
854.69	16.9314	219.111	430.748	768.351	1071.24	1269.27
856.373	20.7987	231.003	420.57	772.014	1069.07	1272.92
858.055	28.7217	225.894	424.484	771.726	1068.83	1271.28
859.738	23.6175	220.793	434.414	769.102	1070.79	1270.24
861.418	27.4905	227.676	427.265	770.197	1069.64	1269.68
863.101	21.2682	222.461	426.05	769.378	1068.45	1269.19
864.783	19.9602	223.16	421.74	768.74	1069.42	1268.16
866.463	20.5659	216.784	427.339	769.22	1069.35	1268.69
868.144	24.1071	227.322	417.915	768.739	1068.17	1269.4
869.823	19.6728	226.876	418.471	768.491	1068.88	1268.52
871.504	19.2735	218.529	418.078	769.66	1070.3	1270.14
873.182	13.0026	222.194	416.775	767.862	1066.39	1266.23
874.862	26.6727	228.921	417.55	765.194	1070.07	1267.43
876.54	21.573	224.815	419.396	767.663	1067.14	1266.97
878.22	6.6219	213.83	428.231	763.916	1068.29	1269.02
879.899	6.5649	221.7	421.235	768.508	1066.39	1266.52
881.576	22.3575	222.631	423.156	768.012	1066.36	1267.28
883.255	13.3629	221.562	414.162	762.652	1066.43	1266.66
884.931	8.2998	225.408	423.948	763.514	1066.28	1267.4
886.609	18.0381	224.258	409.934	765.274	1066.41	1265.95
888.284	20.7981	207.247	418.634	765.161	1063.56	1264.48
889.96	7.7208	222.834	418.403	765.494	1065.64	1265.47
891.637	17.37	220.634	417.189	763.757	1066.13	1264.88
893.312	13.2405	214.535	419.965	762.736	1064.28	1266.18
894.988	24.9612	215.414	414.924	760.605	1063.84	1265.25
896.662	17.04	221.296	416.862	762.887	1063.04	1264.55
898.338	9.1785	222.307	417.873	760.6	1063.15	1265.44
900.011	21.0642	219.402	407.08	760.63	1061.59	1264.18
901.686	11.2617	221.433	414.041	762.502	1063.79	1264.41
903.359	17.2422	218.536	410.156	761.155	1063.91	1261.67
905.032	11.4048	214.67	416.158	763.042	1061.28	1262.69
906.706	22.3929	215.783	412.338	759.887	1063.5	1262.05
908.378	12.7101	220.909	408.574	760.912	1060.72	1263.51
910.051	16.905	217.193	402.874	761.041	1062.49	1262.03
911.723	8.2488	214.468	417.957	758.866	1061.9	1260.65
913.394	12.4089	230.513	420.141	761.055	1063.27	1262.51
915.066	13.5225	216.767	411.347	762.971	1058.86	1260.08
916.737	14.5596	210.865	414.366	756.753	1061.85	1262.78
918.407	19.5153	214.83	415.357	757.677	1061.16	1260.7
920.078	19.5156	220.777	414.366	759.527	1060.96	1259.11
921.748	17.5764	207.933	414.408	756.775	1061.67	1261.8
923.417	17.6811	212.989	421.452	760.299	1060.13	1260.95
925.088	12.8775	214.131	419.626	759.226	1058.9	1260.52
926.756	18.0156	215.294	422.781	763.025	1060.36	1261.58
928.424	14.1984	213.457	413.004	757.546	1058.23	1260.55
930.094	16.2861	209.579	411.116	759.222	1058.77	1258.8
931.762	9.3594	219.546	413.133	755.992	1059.08	1258.02
933.429	10.3179	213.548	416.079	757.597	1058.47	1259.9
935.096	12.2229	220.422	410.035	755.698	1058.54	1257.48
936.764	16.0887	216.343	417.875	755.411	1057.6	1259.52
938.431	5.058	212.264	410.816	757.438	1059.15	1258.39
940.097	12.8964	212.165	417.66	756.225	1056.13	1258.44
941.762	9.8253	219.016	419.548	755.481	1056.79	1257.32
943.43	12.7059	212.972	412.511	753.581	1058.24	1257.28
945.095	12.6015	210.888	409.434	753.527	1055.12	1256.64
946.759	11.4921	217.71	409.318	754.853	1057.56	1257.88
948.424	24.2361	213.62	408.2	755.016	1053.64	1256.65
950.09	15.1893	214.48	403.122	754.716	1056.07	1256.79
951.754	10.1145	215.346	416.851	752.111	1055.92	1255.95
953.417	11.9754	219.186	403.877	757.588	1056.47	1255.11
955.08	13.8375	214.128	408.709	753.607	1054.15	1254.38
956.743	27.5442	210.054	417.479	754.234	1055.78	1256.01
958.406	16.5276	207.939	413.382	754.389	1055.04	1254.18
960.07	20.3001	215.67	416.171	751.536	1052.31	1255.39
961.732	7.2801	211.534	414.99	753.278	1055.69	1256.3
963.394	14.9625	214.293	406.902	753.633	1053.93	1255.24
965.055	8.8533	204.251	409.664	752.611	1056.12	1254.28
966.716	16.5519	219.831	419.331	750.913	1054.48	1255.29
968.377	8.5443	214.776	416.241	752.68	1054.53	1253.96
970.037	13.3743	206.825	408.288	751.946	1054.99	1253.63
971.697	6.4548	206.789	415.133	752.157	1054.09	1253.03
973.359	0.5547	208.754	410.216	753.991	1052.32	1253.91
975.018	6.462	216.627	407.275	751.931	1052.52	1252.83
976.678	9.4014	208.752	410.215	749.862	1051.73	1252.04
978.336	6.405	212.638	415.082	753.048	1053.28	1253.3
979.995	10.2504	214.519	409.099	751.169	1053.35	1252.68
981.653	13.0914	211.468	413.906	752.49	1052.32	1253.53
983.311	16.9215	211.374	411.846	751.066	1052.19	1251.62
984.969	17.8386	206.405	416.692	750.576	1050.79	1252.97
986.626	9.9657	214.239	412.745	750.108	1050.69	1252.67
988.283	13.9083	205.419	400	749.199	1050.4	1251.6
989.94	10.0161	207.416	410.832	748.53	1051.39	1250.34
991.596	16.9257	219.233	415.778	748.777	1051.31	1251.33
993.252	7.1367	209.444	405.006	749.938	1049.94	1251.15
994.908	14.0394	210.453	412.89	749.265	1050.64	1251.65
996.564	4.2555	214.419	408.999	748.138	1050.46	1251.17
998.219	9.2286	214.48	412.008	749.545	1049.7	1249.03
999.874	18.1713	214.577	411.123	745.695	1051.89	1248.97
1001.53	0.6162	214.715	412.246	750.124	1049.49	1248.53
1003.18	22.4421	219.817	415.382	748.38	1048.47	1250.86
1004.84	16.767	203.3	412.653	747.573	1050.13	1250.55
1006.49	14.0694	212.411	409.949	747.24	1049.14	1248.97
1008.14	10.3947	212.673	411.201	748.985	1048.54	1249.85
1009.8	14.6097	212.932	418.377	745.199	1048.14	1249.26
1011.45	5.9568	224.042	413.679	747.624	1047.74	1247.76
1013.1	15.0618	212.378	415.862	746.571	1048.9	1247.84
1014.75	22.1658	212.546	413.066	745.732	1048.36	1248.3
1016.4	8.4669	216.666	410.256	747.66	1049.12	1247.96
1018.05	14.6046	211.9	413.419	747.293	1046.9	1247.83
1019.71	10.9035	217.118	417.652	745.803	1045.61	1246.34
1021.36	5.3013	208.533	411.061	745.051	1046.63	1247.06
1023.01	5.7336	200	418.465	746.66	1047.18	1247.71
1024.66	6.1971	220.377	410.97	745.264	1046.15	1247.78
1026.31	14.6091	214.82	415.392	745.242	1046.1	1248.04
1027.96	3.9468	209.147	415.724	746.336	1045.92	1247.26
1029.6	13.1502	214.346	415.93	747.37	1047.19	1245.73
1031.25	15.2535	214.445	416.031	744.384	1044.02	1247.27
1032.9	3.2934	209.49	415.082	743.942	1044.94	1247.08
1034.55	7.3563	218.559	418.146	744.438	1045.96	1246
1036.2	19.4724	220.66	411.234	743.317	1045.6	1245.14
1037.84	11.5908	214.779	416.375	743.614	1046.14	1244.58
1039.49	19.7472	215.915	417.513	742.275	1045.29	1244.63
1041.14	20.8596	213.01	420.63	744.432	1046.33	1243.76
1042.78	9.8862	222.098	416.679	742.354	1044.04	1245.79
1044.43	17.9292	224.121	420.708	742.128	1044.15	1243.79
1046.08	19.92	218.086	415.677	741.887	1044.24	1244.79
1047.72	21.8889	218.05	415.64	743.976	1042.52	1245.98
1049.37	7.791	214.987	423.608	744.184	1044.11	1245.36
1051.01	15.7368	212.907	418.516	744.615	1042.78	1241.82
1052.66	8.6196	213.812	418.415	740.591	1042.25	1243.59
1054.3	9.5016	213.693	412.281	743.105	1041.6	1243.45
1055.94	23.3808	219.564	419.151	742.104	1043.86	1241.7
1057.59	15.2082	215.401	414.986	744.829	1043.61	1242.75
1059.23	15.0204	227.219	415.8	741.94	1043.34	1243.08
1060.87	9.8079	220.005	413.586	743.004	1042.57	1241.91
1062.52	18.558	221.765	421.337	740.795	1043.79	1242.53
1064.16	20.3085	214.543	415.108	740.449	1041.61	1242.05
1065.8	14.1093	213.338	414.896	740.816	1042.94	1242.58
1067.44	0	217.164	415.729	738.182	1042.19	1242.72
1069.09	5.871	219.048	422.59	739.294	1042.65	1240.59
1070.72	15.7551	223.954	415.548	740.19	1043.22	1240.57
1072.37	23.6448	218.907	408.511	741.318	1042.5	1240.45
1074.01	17.5653	212.832	419.35	740.107	1039.58	1239.92
1075.65	16.401	216.647	422.163	740.958	1041.02	1239.66
1077.29	11.2017	223.374	415.968	739.227	1040.15	1240.68
1078.93	12.9162	227.069	421.649	738.176	1040.06	1238.9
1080.56	23.5398	223.808	411.449	738.51	1039.87	1239.01
1082.2	20.2971	218.592	412.183	737.234	1038.89	1238.43
1083.84	16.0755	216.359	407.971	735.963	1038.91	1238.55
1085.48	23.7051	226.962	418.577	735.378	1037.54	1236.97
1087.12	17.4558	221.706	413.324	736.389	1037.54	1237.17
1088.76	3.2901	207.545	421.845	734.388	1037.23	1237.85
1090.39	20.6454	215.06	420.471	734.219	1037.41	1237.73
1092.03	24.1944	211.745	423.041	736.807	1035.32	1234.76
1093.67	23.8575	214.379	416.816	733.91	1035.71	1235.34
1095.3	20.664	212.182	413.631	733.346	1035.44	1237.33
1096.94	19.5372	214.006	419.375	733.055	1034.42	1235.13
1098.57	13.5978	219.836	423.241	734.403	1034.3	1235.5
1100.21	15.5616	222.78	423.244	733.26	1034.7	1234.42
1101.84	25.3914	218.881	430.132	735.33	1035.1	1232.37
1103.48	19.5249	220.859	426.227	729.617	1035.98	1232.57
1105.11	22.4673	217.918	419.363	734.651	1033.04	1232.48
1106.75	11.6727	221.833	422.297	730.3	1032.94	1232.87
1108.38	20.4999	213.989	419.357	727.098	1031.96	1232.18
1110.01	20.5254	222.84	417.421	729.625	1031.18	1230.52
1111.65	25.4826	214.063	417.472	729.647	1032.77	1233.87
1113.28	15.7425	222.96	423.428	728.761	1030.14	1229.97
1114.91	17.7777	220.088	416.631	728.562	1031.14	1229.69
1116.54	21.7686	221.133	422.585	730.192	1030.77	1230.1
1118.18	16.9146	226.095	427.549	729.757	1031.57	1230.61
1119.81	22.8591	224.184	422.693	728.862	1030.8	1230.13
1121.44	30.7833	217.373	426.687	728.202	1030.52	1230.15
1123.07	20.0685	225.32	415.97	729.844	1027.01	1229.69
1124.7	8.391	213.641	421	729.205	1031.07	1229.33
1126.33	14.4249	226.558	423.105	724.902	1030.23	1228.19
1127.96	24.4062	235.557	415.378	727.486	1028.99	1228.42
1129.59	20.6055	219.944	422.4	727.311	1028.04	1228.26
1131.22	12.8466	224.985	423.505	727.589	1028.37	1227.71
1132.85	17.883	225.097	423.618	723.957	1028.1	1226.95
1134.48	29.8359	221.277	423.744	724.697	1028.53	1228.36
1136.1	20.1336	221.429	419.954	725.448	1027.29	1228.01
1137.73	18.3501	224.575	419.156	724.604	1027.74	1228.46
1139.36	24.486	220.833	431.216	724.918	1027.3	1226.05
1140.99	19.7472	223.992	426.48	723.845	1027.36	1226.69
1142.61	21.8799	222.167	424.659	723.444	1026.41	1226.14
1144.24	34.8318	232.149	430.686	723.942	1025.54	1225.67
1145.87	27.9384	223.275	433.686	724.416	1025.65	1226.77
1147.49	14.0826	228.218	428.734	722.336	1025.65	1225.78
1149.12	29.9058	224.254	432.685	726.258	1025.35	1224.89
1150.74	30.9132	218.334	417.862	724.418	1025.65	1225.48
1152.37	14.1396	228.276	424.836	724.668	1024.97	1225.79
1154	32.0208	227.352	426.882	721.461	1024.99	1225.22
1155.62	27.1338	227.412	430.903	722.408	1024.81	1224.94
1157.24	23.2044	231.403	431.925	721.496	1025.21	1225.34
1158.87	22.1961	230.395	430.916	725.878	1025.4	1223.95
1160.49	22.1214	229.331	420.942	722.615	1023.9	1223.04
1162.11	23.9742	225.248	421.807	725.106	1025.15	1224.29
1163.74	21.8328	222.122	429.556	721.58	1024.02	1224.25
1165.36	30.5454	227.875	425.42	722.203	1024.08	1222.03
1166.98	27.3924	225.716	424.247	721.671	1024.33	1223.07
1168.61	23.2572	239.351	431.958	720.448	1023.69	1222.83
1170.23	25.0401	227.322	433.736	720.837	1023.24	1222.09
1171.85	21.8784	226.135	426.629	722.139	1023.09	1222.82
1173.47	22.6425	222.964	423.452	721.824	1021.95	1222.47
1175.09	33.2349	227.659	422.24	720.358	1023.18	1222.81
1176.71	37.9212	236.289	423.004	719.586	1022.63	1223.54
1178.33	37.7157	231.178	427.723	721.346	1022.87	1222.01
1179.95	25.7583	229.048	432.465	719.679	1021.75	1222.07
1181.57	38.3604	226.933	435.252	720.537	1021.71	1221.25
1183.19	29.3565	231.671	428.213	720.245	1020.59	1222.77
1184.81	29.1483	227.547	428.988	718.796	1021.92	1222.04
1186.43	39.6756	228.29	432.663	720.534	1020.98	1221.78
1188.04	23.7579	227.065	427.516	718.842	1020.82	1220.93
1189.66	25.491	232.712	437.069	720.128	1020.96	1220.78
1191.28	30.213	229.619	429.084	715.963	1019.94	1219.96
1192.9	32.0706	230.502	430.943	718.892	1020.99	1220.72
1194.51	24.2133	222.647	431.876	718.875	1020.4	1220.02
1196.13	26.1375	225.549	427.941	718.638	1020	1219.24
1197.75	30.9708	235.265	437.655	714.974	1020.18	1218.74
1199.36	28.9305	230.298	431.71	717.449	1020.85	1219.69
1200.98	39.5349	228.223	432.559	716.72	1020.43	1219.95
1202.59	38.4027	233.926	433.382	719.851	1020.1	1219.14
1204.21	32.3928	239.617	437.121	713.198	1019.96	1219.2
1205.82	41.9826	240.441	435.022	717.238	1019.73	1219.75
1207.44	31.1397	222.788	438.787	715.829	1019.41	1219.42
1209.05	37.8552	237.295	431.876	716.703	1018.41	1218.33
1210.67	25.1472	233.346	426.954	716.91	1018.98	1218.61
1212.28	33.8925	233.334	437.645	716.451	1018.11	1217.63
1213.89	36.8424	226.552	434.756	716.463	1018.5	1217.15
1215.51	31.0638	239.263	439.683	715.803	1018.42	1217.75
1217.12	35.0316	235.442	426.128	717.191	1017.95	1218.26
1218.73	35.1069	227.725	429.122	716.082	1017.97	1218.76
1220.34	29.337	231.692	434.065	714.744	1017.59	1217.12
1221.96	33.318	233.722	426.354	714.091	1018.2	1216.65
1223.57	27.5841	229.935	432.313	712.766	1018.32	1216.87
1225.18	39.4449	241.792	436.373	713.048	1017.28	1217.59
1226.79	31.8555	238.103	437.563	714.26	1017.62	1215.2
1228.4	22.3467	228.592	434.895	714.577	1016.8	1217.6
1230.01	36.3162	231.804	433.229	713.537	1017.94	1217.96
1231.62	24.8727	229.157	435.483	715.466	1016.84	1216.37
1233.23	33.9684	241.188	435.768	715.109	1017.1	1217.41
1234.84	23.439	234.58	441.909	715.656	1017.25	1217.96
1236.45	34.4502	238.724	437.23	713.444	1016.42	1216.64
1238.06	33.6675	229.1	442.339	713.512	1016.66	1216.78
1239.66	36.8076	230.266	427.795	713.119	1016.01	1217.31
1241.27	32.1006	238.333	430.947	713.189	1016.45	1215.79
1242.88	40.2069	228.722	434.129	715.106	1016.11	1216.04
1244.49	26.6802	231.924	438.325	712.898	1016.86	1215.11
1246.09	38.7609	239.073	433.653	714.134	1016.22	1215.07
1247.7	29.112	227.445	431.892	715.589	1015.97	1215.61
1249.31	35.1867	237.463	435.005	714.491	1015.42	1216.04
1250.91	31.3473	232.634	432.152	714.76	1015.44	1215.17
1252.52	44.2866	234.703	431.259	711.105	1014.47	1215.09
1254.12	27.5967	235.796	437.294	714.599	1015.78	1214.62
1255.73	37.6062	238.885	436.431	714.643	1016.3	1215.34
1257.34	37.7424	238.029	436.566	712.612	1014.75	1213.99
1258.94	33.906	235.179	436.685	714.269	1014.18	1215.1
1260.54	37.9485	234.27	435.779	713.143	1015.09	1213.54
1262.15	36.9984	233.319	439.778	711.308	1015.1	1214.44
1263.75	24.1353	229.365	432.854	712.465	1014.01	1214.83
1265.35	53.8266	235.297	434.827	713.618	1015.59	1214.53
1266.96	40.9521	230.343	434.823	709.92	1014.5	1212.95
1268.56	35.0109	226.382	438.78	712.692	1014.8	1213.94
1270.16	35.9838	245.172	437.774	712.917	1013.71	1214.33
1271.77	29.9889	233.24	427.82	711.281	1014.49	1213.92
1273.37	38.7813	241.045	438.593	711.705	1013.57	1213.7
1274.97	35.6478	237.915	438.427	712.111	1014.03	1214.06
1276.57	40.3944	230.808	435.269	713.43	1013.79	1215.21
1278.17	37.2411	238.528	441.008	711.523	1012.57	1212
1279.77	45.9696	238.378	437.893	710.551	1013.43	1214.34
1281.37	36.9807	233.341	438.774	713.279	1014.88	1213.63
1282.97	34.9365	231.3	431.798	714.405	1014.28	1211.34
1284.57	36.8421	229.264	433.705	710.241	1013.67	1213.7
1286.17	32.7969	236.067	439.519	709.978	1011.28	1213.77
1287.77	38.5368	239.839	436.39	709.691	1014.5	1213.05
1289.37	46.1436	239.577	429.236	711.212	1012.77	1212.99
1290.96	35.9382	238.239	426.921	710.634	1011.22	1212.72
1292.56	42.3726	239.774	435.336	710.719	1012.31	1211.84
1294.16	34.0443	245.183	440.744	710.333	1012.51	1212.04
1295.76	31.6125	234.919	431.457	709.035	1012.6	1211.65
1297.36	32.1519	241.328	433.955	711.399	1012.03	1213.02
1298.95	40.5507	235.09	433.574	711.27	1011.17	1211.18
1300.55	33.3972	233.799	432.278	710.253	1010.91	1211.21
1302.15	33.1287	236.459	438.829	709.028	1010.85	1212.42
1303.74	50.4156	237.209	434.709	709.181	1012.65	1211.11
1305.34	37.5693	232.156	437.432	708.21	1011.54	1211.36
1306.93	30.5961	229.077	441.149	707.701	1011.51	1211.72
1308.53	32.3922	230.879	435.172	708.787	1011.48	1211.2
1310.12	46.8216	237.545	430.184	708.064	1010.38	1211.66
1311.72	35.0337	228.678	438.784	711.416	1011.33	1211.34
1313.31	33.9081	231.439	435.718	710.006	1012.27	1211.4
1314.9	41.4756	222.535	441.346	706.553	1010.77	1210.78
1316.5	43.1856	237.825	444.027	710.776	1012.18	1211.71
1318.09	37.1319	243.396	437.976	709.116	1010.68	1210.59
1319.69	38.8329	234.462	444.513	706.334	1010.73	1211.61
1321.28	32.8401	237.174	429.822	705.822	1010.21	1210.6
1322.87	36.5715	238.975	438.385	707.132	1010.38	1209.32
1324.46	36.5049	236.979	443.147	708.464	1010.36	1209.21
1326.05	32.6355	240.834	437.346	707.785	1010.07	1209.69
1327.64	39.4302	240.869	438.347	708.697	1009.02	1210.86
1329.24	43.3476	232.229	439.366	710.293	1010.77	1210.1
1330.83	34.7028	234.207	440.381	710.083	1009.91	1209.14
1332.42	38.592	236.163	433.642	709.866	1010.2	1210.5
1334.01	38.5842	232.291	440.398	709.412	1009.72	1209.24
1335.6	38.5479	234.189	438.429	709.176	1009.71	1209.43
1337.19	36.5715	241.873	433.556	705.781	1008.93	1210.19
1338.78	38.4819	237.023	440.296	710.056	1010.18	1209.61
1340.36	28.86	230.298	438.401	705.785	1010.09	1209.42
1341.95	34.7727	229.443	434.653	708.754	1009.24	1209.44
1343.54	36.9069	229.635	435.819	709.721	1008.7	1209
1345.13	33.2994	236.659	424.465	706.644	1010.79	1209.05
1346.72	33.5814	229.187	454.767	707.638	1010.36	1208.62
1348.3	39.6627	236.226	439.533	705.688	1009.73	1209.45
1349.89	32.1201	226.734	442.662	708.698	1009.1	1208.33
1351.48	32.2788	238.536	440.884	708.297	1008.84	1209.23
1353.07	34.3365	244.478	438.087	708.335	1009.54	1209.55
1354.65	32.4876	229.028	439.153	704.285	1008.97	1208.5
1356.24	44.2416	228.145	440.219	706.808	1009.67	1208.23
1357.82	22.9584	240.879	441.293	708.201	1008.04	1207.86
1359.41	31.8138	236.123	437.511	707.101	1008.93	1207.49
1360.99	42.6216	241.09	437.616	707.588	1007.5	1208
1362.58	38.8341	232.434	439.667	708.303	1008.78	1206.94
1364.16	31.1622	237.414	440.757	705.614	1009	1209.01
1365.75	38.1297	233.665	446.754	709.298	1009.03	1208.36
1367.33	36.3882	237.763	442.092	708.682	1007.21	1207.81
1368.91	39.5817	235.097	444.312	707.857	1007.65	1206.7
1370.5	37.9365	236.368	447.552	705.448	1008.1	1208.22
1372.08	36.2808	229.814	443.949	708.05	1008.16	1207.69
1373.66	40.4325	236.889	427.556	706.528	1008.79	1208.13
1375.24	36.6516	241.914	446.283	708.397	1008.13	1207.27
1376.83	42.5346	238.006	437.481	708.399	1007.55	1208.74
1378.41	38.5065	234.962	438.35	708.364	1007.53	1207.35
1379.99	30.4845	244.551	436.198	707.16	1007.98	1207.51
1381.57	38.0667	220.86	443.778	706.4	1007.74	1206.78
1383.15	31.9731	236.267	442.563	705.871	1008.28	1206.64
1384.73	37.6455	235.111	432.619	703.536	1007.66	1208.84
1386.31	34.6173	244.767	444.225	708.513	1008.03	1205.61
1387.89	39.492	246.716	438.37	707.146	1007.35	1207.56
1389.47	45.4356	239.974	444.312	705.125	1007.85	1206.5
1391.05	32.8899	238.161	449.337	707.674	1006.61	1206.23
1392.63	45.7176	239.267	444.591	706.577	1005.56	1207.43
1394.21	38.9334	233.458	439.76	706.138	1007.13	1206.66
1395.79	44.7006	240.204	444.549	707.02	1007.31	1205.27
1397.36	45.3966	233.108	438.419	708.528	1006.48	1206.69
1398.94	48.8286	237.546	444.789	705.656	1007.17	1206.21
1400.52	39.4716	246.699	433.502	704.794	1006.97	1206.69
1402.1	45.6066	236.346	445.476	707.31	1007.91	1204.72
1403.67	47.8656	241.544	438.061	705.981	1006.25	1206.06
1405.25	41.5146	239.085	441.396	704.688	1005.08	1204.03
1406.83	44.0256	241.608	442.944	706.373	1005.5	1204.73
1408.4	39.9612	237.553	446.598	707.885	1006.62	1206.05
1409.98	46.6836	224.992	443.678	703.151	1006.13	1206.43
1411.55	43.9056	240.529	439.933	707.011	1005.19	1206.16
1413.13	38.3055	240.713	450.738	703.917	1005.7	1206.48
1414.7	38.4927	243.794	439.341	708.932	1006.22	1205.55
1416.28	36.6534	243.886	441.365	706.031	1006.24	1205.38
1417.85	40.4391	238.979	445.149	704.655	1005.64	1204.98
1419.42	40.1403	241.585	441.955	707.491	1006.46	1205.31
1421	48.2856	242.035	442.395	707.326	1004.92	1205.02
1422.57	43.7166	243.266	447.456	703.518	1005.95	1204.7
1424.14	40.035	242.484	442.814	705.067	1005.13	1205.8
1425.72	42.1446	232.18	445.881	707.512	1005.38	1205.19
1427.29	41.5476	241.159	445.281	705.767	1004.7	1205.46
1428.86	45.0246	242.74	438.274	704.775	1005.21	1204.92
1430.43	40.2231	235.082	450.627	702.763	1005.02	1204.73
1432	43.3056	240.061	437.502	705.499	1005.25	1203.53
1433.57	37.956	239.472	437.871	702.718	1005.51	1204.64
1435.15	50.7726	237.94	441.125	702.612	1005.67	1203.95
1436.72	41.4846	245.857	453.834	704.033	1004.86	1205.91
1438.29	54.9366	242.081	447.189	705.611	1006.11	1205.06
1439.86	50.8986	234.23	446.982	705.995	1003.97	1204.35
1441.43	48.5436	242.416	450.366	704.971	1005.14	1204.18
1443	46.0536	237.093	454.551	704.798	1003.99	1205.41
1444.56	44.4996	240.332	440.621	703.952	1004.65	1204.54
1446.13	45.9036	236.056	448.683	705.356	1004.94	1204.27
1447.7	42.7476	239.561	446.475	703.048	1004.03	1205.07
1449.27	55.0056	241.388	440.712	703.249	1004.4	1203.91
1450.84	33.3327	236.786	444.654	705.507	1004.43	1204.7
1452.4	48.8376	246.585	443.066	705.381	1005.24	1203.62
1453.97	37.8234	239.363	449.166	703.503	1004.36	1202.64
1455.54	47.7306	248.308	444.795	706.063	1004.24	1204.51
1457.11	55.6746	246.712	448.92	703.489	1004.67	1204.38
1458.67	38.7147	248.822	449.127	705.331	1004.8	1203.46
1460.24	45.4926	233.649	442.546	702.466	1003.58	1204.05
1461.8	44.5626	243.215	451.158	703.809	1004.25	1203.86
1463.37	42.6396	243.203	450.192	704.25	1004.25	1204.15
1464.93	45.4926	245.101	443.499	704.248	1004.44	1203.67
1466.5	44.5566	241.3	440.653	700.689	1003.39	1203.67
1468.06	40.7946	241.356	439.755	703.379	1003.69	1203.4
1469.63	40.8978	242.412	458.004	705.193	1003.99	1204.37
1471.19	44.8716	247.337	447.651	702.34	1004.11	1203.82
1472.75	38.3796	243.71	445.941	706.415	1003.96	1203.38
1474.32	49.1436	247.774	447.138	706.266	1003.33	1204.19
1475.88	49.4166	248.039	452.196	704.337	1003.76	1203.08
1477.44	50.6496	244.468	452.469	701.733	1004.38	1204.47
1479.01	49.9296	245.658	446.952	704.264	1004.9	1203.36
1480.57	38.5968	249.675	447.135	703.646	1003.59	1203.68
1482.13	46.4046	242.118	460.707	703.012	1003.42	1204.09
1483.69	44.5746	238.365	443.512	703.935	1004.3	1203.24
1485.25	44.6736	235.575	453.216	703.292	1003.83	1203.64
1486.81	39.0444	246.282	459.129	704.455	1003.95	1203.57
1488.37	44.0526	240.708	447.795	701.149	1004.66	1204.09
1489.94	45.2676	247.689	457.674	704.142	1002.01	1203.94
1491.49	53.2326	252.759	456.012	701.52	1004.27	1203.69
1493.06	41.8746	244.287	450.438	703.154	1004.01	1203.73
1494.61	35.2302	242.464	446.691	701.161	1003.65	1202.88
1496.17	51.6366	245.366	456.345	707.015	1003.65	1202.3
1497.73	50.6106	243.378	449.532	706.772	1002.87	1202.29
1499.29	45.7236	241.386	453.324	702.702	1003.53	1201.99
1500.85	50.5356	248.129	448.494	700	1004.3	1202.18
1502.41	45.8076	247.254	456.303	709.253	1002.58	1202.1
1503.97	47.9256	253.23	448.773	703.232	1002.71	1203.29
1505.52	53.9706	254.442	449.988	703.756	1003.52	1202.56
1507.08	42.6336	247.932	454.113	703.606	1002.6	1202.9
1508.64	52.5186	249.108	450.462	700.057	1003.12	1201.67
1510.19	52.6536	253.11	452.529	702.579	1004.3	1203.24
1511.75	54.6186	257.976	453.525	705.298	1002.47	1201.31
1513.3	50.6526	247.24	456.336	704.818	1002.93	1202.94
1514.86	48.4956	246.057	454.173	700.691	1002.03	1202.71
1516.41	42.3456	250.545	452.85	704.422	1001.97	1203.23
1517.97	45.7446	252.015	458.166	700.683	1003.53	1202.38
1519.52	56.7696	242.826	452.808	702.779	1001.52	1202.48
1521.08	47.5746	255.774	452.277	705.316	1000.57	1202.88
1522.63	48.0846	246.687	446.064	701.599	1003.38	1201.84
1524.19	59.2746	248.302	448.635	703.075	1002.27	1201.88
1525.74	47.6196	248.154	452.316	704.148	1002.82	1202.34
1527.29	51.4326	242.386	452.295	703.025	1001.57	1202.91
1528.85	47.6466	251.055	452.343	701.697	1002.54	1201.29
1530.4	59.1816	242.464	454.293	703.048	1003.02	1200.53
1531.95	55.3026	240.504	460.956	701.023	1001.86	1201.67
1533.5	58.9746	251.85	451.218	704.555	1002.6	1200.88
1535.06	49.1436	242.99	458.622	703.81	1001.7	1202.75
1536.61	46.9236	251.298	450.66	702.381	1002.03	1202.03
1538.16	48.5226	253.857	453.213	704.074	1003.03	1201.41
1539.71	39.6567	245.947	456.747	704.66	1000.6	1202.22
1541.26	51.8256	249.537	457.464	703.478	1002.19	1202.37
1542.81	44.0046	254.109	465.84	701.865	1001.11	1201
1544.36	47.6286	248.21	450.408	703.144	1002.98	1201.26
1545.91	53.1396	250.869	452.112	701.31	1001.52	1201.61
1547.46	51.9606	251.604	450.936	701.246	1002.34	1201.29
1549.01	41.2656	250.416	463.047	704.503	1001.25	1201.82
1550.56	48.6186	249.222	463.74	702.657	1001.97	1201.68
1552.11	40.7832	252.777	454.947	701.258	1001.65	1202.11
1553.65	64.2396	251.586	453.75	704.284	1001.14	1201.03
1555.2	62.0826	257.022	463.914	704.652	1001.95	1202.41
1556.75	57.0846	263.391	458.916	701.485	1001.81	1201.42
1558.3	65.3346	255.57	462.441	702.296	1002.62	1202.23
1559.84	51.8796	256.299	461.274	703.116	1001.26	1201.15
1561.39	65.8896	245.758	457.338	704.833	1001.43	1201.04
1562.94	58.2636	250.413	457.266	702.39	1001.98	1201.97
1564.48	52.6086	257.976	460.11	703.274	1001.89	1200.55
1566.03	73.4556	255.21	452.622	703.955	1000.77	1200.85
1567.57	54.6546	243.015	460.269	704.421	1001.63	1201.24
1569.12	47.1756	259.155	466.965	702.901	1002.4	1202.01
1570.66	56.6796	250.701	464.184	701.593	1002.41	1200.88
1572.21	55.7646	261.126	457.599	702.925	1001.85	1201.74
1573.75	58.6176	255.474	458.559	705.135	1000.91	1201.74
1575.3	67.1316	259.26	462.348	702.711	1001.66	1201.36
1576.84	56.7186	255.465	462.333	706.456	1001.09	1200.8
1578.39	58.5576	259.194	466.062	702.913	1000.9	1201.07
1579.93	56.5806	259.113	466.92	705.093	1001.83	1200.3
1581.47	62.1456	265.623	467.757	701.758	1002	1202.17
1583.01	60.1596	259.863	467.661	703.053	1000.47	1201.31
1584.56	54.4416	250.368	461.94	704.579	1002.35	1200.73
1586.1	60.1146	262.65	452.511	703.481	1002.26	1201.87
1587.64	64.9176	263.673	455.421	703.944	1001.9	1201.88
1589.18	48.9936	255.303	462.165	705.305	1000.59	1201.43
1590.72	62.3736	258.288	469.881	704.688	1001.75	1200.89
1592.26	62.5146	265.041	460.566	705.168	1001.11	1201.76
1593.81	64.5006	253.782	465.387	702.106	1001.88	1201.3
1595.35	54.1356	268.011	472.053	702.558	1001.42	1201.12
1596.88	62.6556	260.448	466.38	702.339	1001.7	1201.59
1598.42	62.6526	255.717	465.432	701.897	1001.89	1200.74
1599.96	67.3956	262.35	461.661	704.328	1000	1201.12
1601.5	60.8106	260.496	473.052	703.456	1002.28	1201.03
1603.04	62.7546	251.082	465.534	703.691	1000.39	1200
1604.58	65.6346	255.852	473.145	703.04	1001.34	1201.14
1606.12	66.5916	258.702	468.426	702.381	1001.06	1201.14
1607.66	68.4636	257.736	468.402	705.687	1001.25	1201.8
1609.19	60.8526	251.073	471.201	705.234	1000.01	1200.85
1610.73	57.9786	263.34	466.434	701.692	1001.8	1200.66
1612.27	75.9456	262.386	470.211	703.676	1001.9	1200.65
1613.81	64.6116	269.025	474.015	702.798	1001.43	1200.66
1615.34	62.7456	262.431	472.149	704.572	1000.86	1202.18
1616.88	66.5436	270.96	457.968	707.005	1002	1200.95
1618.42	63.6846	257.691	473.088	704.57	1001.05	1200.09
1619.95	68.3556	266.148	475.866	704.332	1000.95	1200.37
1621.49	69.2166	265.119	471.048	703.646	1000.46	1200.92
1623.02	66.2856	265.977	472.848	704.063	1001.77	1201
1624.56	75.6546	253.605	474.654	704.48	1000.53	1200.89
1626.09	64.2306	265.815	469.845	706.442	1001.84	1200.88
1627.62	71.6976	269.505	476.367	703.109	1001.26	1201.62
1629.16	69.6876	266.553	473.409	705.941	1001.53	1200.09
1630.69	68.5806	264.51	473.247	701.931	1001.69	1200.45
1632.23	75.9336	261.489	466.446	703.639	1001.28	1202.3
1633.76	63.4596	272.601	473.781	705.341	1000.78	1201.52
1635.29	61.3806	267.696	474.525	705.725	1000.18	1201.2
1636.82	72.5226	268.479	475.302	705.899	1001.67	1200.99
1638.36	75.2166	265.53	466.701	702.787	1000.71	1201.25
1639.89	62.8776	264.489	472.242	706.931	1000.79	1200.96
1641.42	70.2966	258.738	474.015	702.071	1001.71	1201.97
1642.95	78.6306	265.2	473.886	704.67	1001.69	1200.45
1644.48	70.0176	262.236	471.858	704.847	1000.82	1201.65
1646.01	69.8736	274.314	475.473	704.369	1001.83	1200.78
1647.54	71.6376	270.444	482.871	703.68	1000.97	1201.33
1649.07	74.3826	266.616	474.345	702.565	1001.34	1201.5
1650.6	73.3926	264.69	474.294	706.056	1001.52	1201.78
1652.13	73.3176	264.621	474.222	703.627	1002.07	1201.3
1653.66	79.7406	263.544	487.212	704.901	1001.86	1202.03
1655.19	71.0466	278.307	475.701	703.3	1001.82	1201.71
1656.72	65.0766	258.291	472.539	706.047	1002.52	1200.9
1658.25	70.2966	265.398	479.622	703.314	1001.89	1201.87
1659.78	69.9036	276.234	474.549	706.477	1001.65	1201.06
1661.3	74.2446	261.909	485.427	704.426	1002.81	1200.27
1662.83	75.8856	262.632	476.799	704.365	1001.94	1201.35
1664.36	71.1006	264.381	483.207	702.373	1001.92	1200.31
1665.89	78.5106	259.674	477.561	704.97	1000.98	1201.23
1667.41	72.8856	269.901	480.327	706.485	1001.07	1201.42
1668.94	72.8286	273.57	476.538	706.686	1001.43	1200.57
1670.47	74.5716	273.453	480.144	706.217	1000.86	1201.3
1671.99	87.4206	273.273	482.751	706.817	1002.79	1200.8
1673.52	66.7146	286.08	488.106	709.577	1002.38	1200.95
1675.04	75.7956	278.415	483.225	706.474	1001.97	1201.11
1676.57	86.7636	268.008	471.882	707.29	1002.22	1201.54
1678.09	82.9146	272.532	476.403	705.304	1002.2	1200.59
1679.62	80.9736	272.454	478.179	708.099	1002.29	1201.14
1681.14	77.1966	269.61	492.048	707.215	1002.28	1201.13
1682.66	75.2676	275.112	488.259	706.112	1001.52	1200.84
1684.19	82.5996	275.949	474.24	704.57	1000.95	1202.13
1685.71	76.9296	283.275	494.556	705.409	1001.59	1201.93
1687.23	75.0036	272.07	483.351	708.42	1002.04	1201.17
1688.76	91.6896	284.118	493.542	708.2	1001.76	1202.01
1690.28	81.5436	280.467	484.323	704.752	1002.7	1201.74
1691.8	77.9436	269.436	486.291	706.731	1001.41	1201.48
1693.32	84.5646	272.337	473.415	707.415	1001.9	1201.86
1694.84	83.7246	286.353	484.647	705.272	1002.74	1202.16
1696.37	79.1046	267.798	489.315	705.062	1001.45	1201.42
1697.89	92.9826	280.752	479.046	707.215	1003.2	1202.15
1699.41	79.8726	276.93	490.077	706.968	1001.98	1202.6
1700.93	88.0836	278.649	498.285	706.063	1001.77	1201.65
1702.45	84.2286	277.587	490.719	705.592	1001.85	1202
1703.97	78.5586	275.631	490.611	705.996	1001.74	1201.98
1705.49	78.5136	277.443	490.566	707.498	1003.68	1201.24
1707.01	87.8166	274.689	481.323	705.776	1003.41	1203.19
1708.52	88.8516	277.572	485.139	706.237	1002.68	1202.93
1710.04	86.2386	282.372	489.018	707.365	1002.61	1201.84
1711.56	90.1476	280.707	487.356	707.852	1002.73	1202.7
1713.08	88.4856	281.82	491.265	707.687	1001.37	1202.73
1714.6	95.1636	281.985	494.226	708.819	1002.6	1203.13
1716.12	86.0196	282.129	491.589	706.04	1001.6	1201.85
1717.63	75.9426	281.349	499.188	706.95	1002.74	1202.06
1719.15	77.9826	280.596	490.071	706.999	1002.39	1202.74
1720.67	90.3096	281.742	484.707	707.494	1004.48	1203.33
1722.18	78.4386	290.367	491.472	708.431	1002.18	1202.53
1723.7	84.2616	271.941	499.167	708.93	1002.87	1202.38
1725.21	90.0456	277.713	481.626	710.505	1003.74	1202.5
1726.73	94.8396	279.702	494.82	710.758	1003.2	1201.86
1728.24	90.2646	277.92	495.843	710.13	1004.14	1203.46
1729.76	88.4916	276.141	492.204	708.849	1003.5	1203.1
1731.28	101.722	286.557	500.763	707.363	1003.24	1202.85
1732.79	83.2476	283.029	495.375	711.349	1003.09	1204.19
1734.3	94.7556	277.686	493.791	710.119	1003.32	1203.01
1735.82	95.0736	282.666	498.789	707.364	1003.83	1202.59
1737.33	85.9986	282.948	506.589	709.631	1003.78	1202.54
1738.84	87.1716	290.682	489.015	712.98	1002.97	1203.14
1740.36	92.0286	278.64	498.561	711.932	1004.78	1202.7
1741.87	84.6096	292.809	497.718	710.424	1003.39	1203.37
1743.38	92.1666	288.159	501.519	709.561	1004.14	1202.9
1744.89	92.1966	295.701	493.098	710.445	1003.49	1203.57
1746.41	95.9946	283.533	499.713	707.608	1002.84	1203.76
1747.92	103.564	298.614	499.77	708.719	1003.88	1203.3
1749.43	96.1086	296.793	503.586	709.83	1003.7	1203.87
1750.94	105.541	291.192	498.924	708.525	1004.84	1203.59
1752.45	78.2856	286.485	507.369	710.057	1004.83	1203.5
1753.96	88.5636	292.065	503.553	710.918	1003.04	1204.15
1755.47	110.08	291.984	504.405	710.675	1004.44	1203.57
1756.98	101.548	292.845	501.51	710.653	1003.77	1202.81
1758.49	99.6246	289.989	500.529	710.204	1004.42	1204.3
1760	88.3626	297.501	502.407	712.613	1004.42	1203.93
1761.51	96.8376	297.525	496.8	712.402	1004.8	1205.06
1763.02	108.124	295.668	510.903	713.503	1004.24	1202.9
1764.53	105.292	297.531	502.437	714.813	1004.61	1204.78
1766.03	103.354	304.041	503.316	709.101	1005.07	1203.36
1767.54	94.8156	295.506	508.857	710.391	1004.78	1204.94
1769.05	104.104	293.538	504.066	711.678	1004.95	1205.02
1770.56	99.3276	300.024	508.674	710.999	1005.59	1204.35
1772.06	97.3836	298.08	517.98	711.636	1004.27	1204.44
1773.57	95.4336	305.508	501.963	712.272	1004.64	1204.05
1775.08	108.454	301.653	508.419	711.369	1004.53	1205.16
1776.58	106.426	307.128	518.574	711.984	1003.85	1205.23
1778.09	100.606	299.442	508.068	710.837	1005.13	1205.39
1779.6	98.5116	294.546	503.163	712.524	1003.79	1205.07
1781.1	107.641	310.227	517.902	711.589	1005.53	1206.16
1782.6	113.038	289.455	508.338	713.277	1004.38	1204.82
1784.11	102.571	302.361	512.823	712.572	1004.35	1204.98
1785.61	105.205	303.132	504.249	715.359	1004.98	1204.58
1787.12	99.4446	302.043	515.289	715.532	1005.8	1205.49
1788.62	104.878	308.412	514.188	715.051	1004.38	1205.19
1790.13	113.095	290.52	510.279	713.261	1005.47	1204.88
1791.63	113.83	298.728	517.542	712.991	1005.91	1205.88
1793.13	102.436	298.527	508.941	709.455	1006.15	1205.2
1794.63	110.575	301.089	519.87	713.736	1005.47	1205.53
1796.14	103.789	300.828	507.498	714.964	1006.17	1206.98
1797.64	116.512	294.969	513.714	711.63	1005.48	1205.54

## Sheet: Fig.2d
Figure 2d	In-situ Raman for (d) LaPrO3+x@5Li2CO3 reoxidation at 700°C
Raman Shift (cm-1)	1.5%CH₄/He 30min	Ar 10min	10%O₂/Ar 10min	10%O₂/Ar 20min	10%O₂/Ar 30min	10%O₂/Ar 100C
100.986	1844.77	1937.65	1621.18	1837.08	2044.92	2093.54
102.82	1059.08	1163.99	1652.23	1846.58	2068.32	2113.26
104.652	595.478	732.368	1640.93	1876.98	2089.68	2129.51
106.486	389.099	544.261	1654.57	1876.71	2084.55	2146.07
108.317	294.344	454.645	1637.46	1859.59	2091.03	2143.09
110.15	244.917	403.683	1624.34	1868.67	2074.41	2157.73
111.981	211.124	377.271	1645.11	1845.71	2067.4	2163.28
113.813	193.288	361.815	1634.68	1851.22	2077.74	2163.29
115.645	182.781	350.779	1654.23	1870.06	2088.95	2174.12
117.474	173.276	342.968	1628.35	1851.79	2078.99	2182.66
119.306	167.685	335.958	1625	1847.75	2073.57	2184.1
121.134	161.942	325.371	1633.05	1840.57	2080.95	2185.7
122.965	155.397	327.676	1619.81	1857.16	2058.73	2191.22
124.793	153.642	322.709	1611.47	1839.82	2057.36	2186.7
126.622	151.979	319.669	1601.68	1831.44	2052.46	2198.82
128.45	149.882	323.659	1587.61	1809.75	2028.7	2197.35
130.279	150.688	318.638	1589.44	1801.86	2016.65	2187.16
132.105	148.879	320.902	1581.48	1800.17	1996.19	2178.32
133.934	148.728	321.454	1567.91	1781.73	2001.4	2181.27
135.759	148.772	318.095	1554.94	1775.03	1991.22	2160.88
137.587	152.966	321.04	1562.02	1766.11	1973.26	2165.11
139.412	150.773	321.524	1557.14	1761.23	1978.12	2152.93
141.239	155.347	322.723	1553.57	1770.87	1957.16	2148.37
143.064	157.733	322.465	1543.76	1760.37	1953.61	2134.42
144.89	155.029	328.803	1522.25	1746.51	1947.4	2124.71
146.713	156.319	330.306	1518.27	1737.67	1957.34	2123.07
148.539	163.582	329.401	1514.42	1744.95	1948.63	2119.05
150.362	167.408	330.206	1509.88	1754.35	1942.72	2115.39
152.187	169.231	334.644	1508.03	1737.2	1936.01	2116.89
154.009	169.555	338.309	1520.62	1747.69	1952.77	2111.7
155.831	175.365	339.975	1525.31	1726.63	1946.32	2117.53
157.654	179.771	345.488	1526.31	1728.32	1933.39	2109.34
159.476	185.81	352.665	1528.54	1738.2	1952.3	2114.99
161.299	192.244	354.952	1519.58	1747.99	1953.05	2111.22
163.119	196.067	364.046	1528.7	1755.7	1955.89	2110.93
164.939	206.152	367.317	1534.41	1745.43	1962.97	2112.76
166.761	213.961	376.196	1512.45	1758.86	1951.41	2114.64
168.581	221.468	385.571	1537.07	1753.62	1946.86	2114.81
170.402	231.156	395.669	1520.74	1757.4	1964.52	2117.75
172.221	241.543	409.135	1520.3	1754.86	1966.13	2113.72
174.039	249.81	410.912	1539.14	1756.35	1975.24	2108.61
175.859	255.968	418.24	1525.33	1764	1960.71	2112.8
177.677	260.681	427.513	1519.89	1757.84	1958.71	2109.41
179.494	261.614	424.01	1531.98	1763.69	1963.86	2101.28
181.313	257.564	424.979	1533.37	1777.53	1975.62	2097.47
183.13	251.252	419.539	1519.96	1774.53	1978.85	2092.83
184.946	241.192	411.78	1528.39	1763.6	1963.09	2077.61
186.764	231.282	401.165	1525.98	1772.33	1957.25	2073.92
188.579	221.773	391.261	1499.98	1765.12	1958.37	2055.99
190.395	210.637	371.807	1527.23	1754.93	1948.17	2045.95
192.209	202.025	369.527	1508.38	1752.08	1957.14	2046.19
194.026	190.243	355.042	1504.66	1746.99	1936.76	2031.44
195.84	181.477	344.441	1498.86	1726.6	1935.15	2028.15
197.654	172.091	340.909	1493.81	1722.96	1916.9	2018.61
199.469	166.151	339.819	1492.97	1722.15	1925.14	2011.18
201.282	160.505	329.205	1476.05	1706.64	1915.9	2006.49
203.095	159.205	324.147	1484.01	1720.87	1914.11	2003.47
204.907	152.091	318.531	1481.19	1686.7	1893.18	1997.88
206.721	145.952	311.863	1464.76	1684.89	1884.4	1997.03
208.533	142.892	311.469	1467.53	1699.47	1893.41	1991.88
210.344	138.339	307.628	1456.88	1678.36	1877.86	2009.96
212.155	134.935	301.112	1447.61	1675.32	1875.51	1997.77
213.968	135.723	302.405	1443.33	1682.11	1882.99	2005.43
215.778	132.378	299.845	1461.42	1678.66	1882.31	2008.64
217.588	129.687	296.832	1453.98	1685.77	1879.71	2015.37
219.398	129.712	299.171	1449.38	1686.7	1882.72	2019
221.207	127.236	301.742	1448.89	1685.5	1891.22	2027.46
223.015	124.639	294.594	1457.99	1695.96	1883.67	2029.98
224.826	126.487	294.695	1453.12	1688.98	1886.38	2036.94
226.634	122.095	292.845	1454.39	1693.67	1900.06	2048.69
228.442	125.583	291.963	1455.65	1702.49	1899.88	2044.87
230.249	120.895	290.849	1468.69	1696.16	1893.55	2054.2
232.056	121.095	292.415	1474.23	1705.13	1909.42	2058.39
233.863	121.838	290.87	1484.06	1683.92	1905.44	2061.26
235.671	122.506	290.809	1476.15	1680.82	1910.61	2076.28
237.477	120.314	292.232	1469.82	1706.19	1919.43	2065.88
239.283	119.704	291.519	1471.26	1706.26	1919.5	2081.76
241.088	119.428	287.458	1475.6	1720.95	1918.35	2089.1
242.893	118.134	291.377	1484.88	1715.76	1915.91	2089.25
244.698	117.775	288.784	1481.77	1703.7	1918.34	2089.06
246.502	118.551	286.427	1497.26	1713.68	1902.11	2095.42
248.306	119.939	288.89	1484.42	1716.03	1914.8	2099.69
250.11	118.836	286.031	1481.88	1705.9	1914.34	2101.52
251.915	121.147	284.618	1497.27	1701.97	1928.36	2100.58
253.718	118.798	290.456	1471.24	1724.97	1914.77	2101.37
255.52	120.283	289.286	1468.68	1706.54	1916.37	2109.42
257.322	120.209	286.901	1466.1	1703.27	1909.65	2101.91
259.124	120.428	289.091	1484.82	1720.62	1917.33	2115.41
260.926	120.409	289.795	1479.18	1718.42	1908.91	2116.05
262.727	121.177	292.627	1449.11	1704.23	1914.05	2116.55
264.527	124.802	285.746	1476.81	1724.98	1918.23	2115.9
266.328	124.666	287.772	1476	1712.41	1913.94	2109.63
268.128	122.451	296.294	1475.82	1704.61	1921.98	2114.71
269.927	125.205	291.315	1478.43	1718.21	1908.02	2112.92
271.727	125.598	293.106	1477.02	1714.69	1916.21	2119.78
273.526	126.833	296.357	1467.45	1718.17	1914.18	2113.97
275.324	126.427	295.045	1483.38	1710.7	1901.21	2113.69
277.123	130.659	300.708	1479.39	1715.62	1908.88	2108.26
278.921	129.535	298.199	1467.86	1707.5	1924.1	2112.8
280.718	129.656	302.428	1474.93	1724.83	1907.12	2111.87
282.515	133.401	304.278	1460.17	1706.62	1908.8	2118.21
284.312	134.399	302.803	1475.77	1705.76	1916.17	2106.46
286.109	133.891	304.73	1482.66	1711.97	1913.46	2098.59
287.905	135.883	304.532	1489.73	1740.31	1914.36	2095.26
289.701	136.868	303.636	1481.83	1726.93	1909.9	2101.25
291.496	139.822	304.916	1483.6	1722.54	1921.98	2099.04
293.289	138.87	306.203	1471.66	1729.17	1921.74	2095.12
295.084	138.541	306.776	1466.62	1727.59	1918.1	2100.5
296.879	142.656	305.677	1476.76	1721.95	1912.46	2093.53
298.673	142.15	312.059	1475.99	1717.78	1921.35	2081.79
300.466	141.668	311.007	1467.09	1720.62	1919.38	2089.01
302.26	143.277	310.947	1483.81	1727.05	1905.15	2079.1
304.053	142.946	310.912	1467.57	1722.59	1920.67	2081.97
305.846	144.803	315.965	1463.8	1710.6	1916.28	2068.67
307.638	145.525	312.323	1452.43	1722.78	1902.91	2075.03
309.43	148.624	316.894	1461.05	1703.81	1911.58	2054.41
311.22	149.528	320.24	1452.96	1701.99	1889.7	2061.4
313.011	147.814	317.505	1457.9	1702.83	1891.92	2060.72
314.802	151.173	320.324	1455.13	1706.33	1889.18	2061.04
316.593	153.483	319.006	1444.66	1686.19	1878.05	2054.39
318.383	154.226	319.135	1443.16	1673.61	1872.41	2044.59
320.173	156.31	322.408	1412.42	1688.72	1877.8	2043.42
321.96	157.739	325.165	1426.67	1662.01	1862.2	2039.77
323.749	158.702	327.38	1404.55	1669.08	1865.1	2042.25
325.538	160.742	328.791	1417.55	1650.8	1851.69	2031.39
327.327	163.024	332.553	1403.83	1660.67	1846.27	2031.85
329.115	164.938	333.34	1410.01	1650.15	1842.01	2028.04
330.901	167.139	333.617	1405	1647.86	1841.11	2025.23
332.688	167.163	334.144	1386.18	1642.16	1816.71	2017.26
334.476	171.781	337.364	1392.41	1634.51	1832.6	2017.3
336.262	173.719	342.541	1392.52	1631.13	1821.61	2012.89
338.047	177.009	345.301	1375.37	1623.63	1818.95	2009.54
339.833	181.419	348.039	1376.14	1622.98	1827.28	2012.72
341.619	186.823	351.219	1376.08	1626.32	1807.15	2001.69
343.404	189.282	352.179	1383.45	1625.36	1817.24	1997.16
345.187	192.944	360.577	1368.64	1615.32	1803.06	1996.03
346.972	197.513	367.255	1367.57	1608.68	1801.94	1991.45
348.756	204.66	367.677	1354.86	1606.91	1796.05	1991.01
350.54	211.315	380.633	1343.68	1609.41	1795.8	1990.63
352.322	218.842	384.989	1349.89	1603.9	1793.04	1986.92
354.105	225.822	388.703	1353.61	1598.67	1783.71	1985.38
355.888	237.2	396.823	1356.23	1592.37	1793.18	1995.27
357.669	244.027	409.103	1348.8	1591.13	1778.22	1984.01
359.451	258.323	420.489	1331.95	1596.24	1790.19	1983.79
361.233	273.383	431.199	1354.3	1594.61	1790.61	1977.78
363.013	285.899	441.695	1349.94	1601.25	1780.09	1982.43
364.794	299.561	465.663	1355.18	1592.79	1786.05	1973.68
366.575	317.969	473.531	1341.17	1599.42	1783.06	1972.14
368.354	344.33	498.728	1356.02	1583.35	1787.61	1974.37
370.134	365.972	519.857	1357.81	1592.04	1783.23	1972.82
371.914	395.285	552.339	1350.69	1587	1765.12	1968.53
373.691	428.576	577.647	1347.04	1600.59	1784.21	1963.56
375.471	461.831	613.623	1331.73	1592.21	1786.84	1967.22
377.247	504.041	648.461	1356.43	1594.89	1786.77	1969.87
379.026	554.912	694.224	1344.62	1583.8	1774.99	1969.78
380.804	607.4	744.151	1345.22	1596.16	1796.32	1960.36
382.58	665.42	850.933	1331.27	1591.23	1787.25	1963.69
384.357	721.598	863.694	1341.44	1589.69	1791.93	1961.13
386.133	787.106	929.893	1353.63	1601.91	1784.09	1963.72
387.909	856.013	997.758	1353.28	1600.89	1782.38	1957.63
389.686	924.221	1063.37	1350.74	1594.9	1782.62	1960.14
391.46	987.104	1125.21	1341.82	1595.68	1797.23	1960.18
393.236	1025.29	1171.85	1343.81	1605.96	1789.52	1955.64
395.009	1065.55	1226	1339.39	1599.45	1791.31	1965.91
396.784	1077.16	1249.91	1342.43	1597.61	1781.87	1967.12
398.557	1079.49	1250.67	1346.04	1592.2	1775.09	1964.49
400.331	1061.31	1233.93	1348.87	1595	1766.84	1963.89
402.103	1036.99	1214.49	1344.06	1594.28	1773.74	1965.69
403.877	997.964	1175.47	1337.83	1590.77	1772.3	1964.71
405.648	948.821	1127.79	1319.16	1572.05	1779.08	1965.78
407.422	899.594	1085.17	1339.7	1587.02	1767.21	1965.44
409.192	850.913	1021.16	1328.51	1586.1	1780.04	1958.9
410.965	790.949	964.676	1311.12	1573.44	1761.21	1960.93
412.735	743.123	911.161	1333.52	1582.73	1771.19	1974.27
414.506	692.912	854.139	1314.05	1566.63	1762.63	1970.09
416.276	636.023	813.77	1308.3	1571.76	1755.44	1972.76
418.047	594.02	769.167	1310.06	1556.35	1744.83	1966.19
419.815	553.94	716.763	1311.13	1560.77	1734.91	1965.77
421.583	519.068	682.623	1294.44	1553.57	1731.83	1967.74
423.353	483.062	651.2	1284.64	1532.79	1716.52	1962.56
425.121	449.738	608.696	1287.18	1538.68	1712.21	1964.57
426.89	420.533	588.972	1299.38	1529.06	1712.81	1962.22
428.657	391.691	555.357	1266.9	1523.75	1706.83	1964.71
430.426	367.697	529.285	1257.8	1509.88	1688.88	1956.44
432.192	348.029	509.788	1265.29	1504.45	1692.97	1949.99
433.958	329.507	497.32	1263.54	1499.99	1677.63	1947.05
435.726	308.117	476.149	1253.86	1486.26	1674.09	1945.58
437.491	294.026	452.647	1251.84	1485.64	1672.1	1936.34
439.256	281.999	446.798	1246.51	1489.21	1679.07	1941.45
441.022	265.667	429.971	1239.84	1489.42	1666.31	1937.37
442.787	254.108	415.732	1227.68	1484.83	1668.54	1927.13
444.552	243.749	407.438	1223.68	1470.64	1657.07	1924.73
446.316	233.88	397.928	1231.3	1471.48	1675.01	1925.39
448.079	223.904	388.894	1209.53	1462.77	1635.48	1914.78
449.844	212.703	380.834	1227.57	1457.56	1661.11	1916.86
451.607	207.079	371.837	1219	1452.48	1645.05	1911.45
453.369	199.522	365.029	1218.11	1461.27	1652.47	1908.14
455.133	191.981	360.171	1211.13	1457.14	1641.44	1896.59
456.894	184.339	354.602	1204.91	1463.44	1649.79	1895.06
458.655	177.722	349.514	1227.77	1456.68	1648.55	1896.99
460.416	178.881	344.899	1229.94	1457.55	1658.42	1894.09
462.179	169.63	341.722	1215.46	1449.38	1654.42	1892.21
463.939	166.799	338.763	1228.01	1450.18	1652.46	1890.67
465.698	161.643	331.386	1227.99	1457.88	1649.03	1888.39
467.458	159.061	327.131	1223.01	1459.93	1667.82	1893.4
469.219	157.276	326.006	1236.05	1467.45	1665.58	1900.48
470.978	152.817	323.847	1239.86	1474.11	1658.25	1912.41
472.736	146.818	320.884	1232.94	1469.33	1673.77	1925.68
474.494	147.365	320.292	1236.95	1486.69	1672.21	1930.79
476.254	144.689	314.713	1240.69	1468.71	1687.18	1943.51
478.012	142.474	313.725	1235.05	1477.09	1684.35	1947.35
479.769	139.582	312.438	1242.54	1492.98	1685.51	1957.07
481.526	134.771	310.138	1268.11	1489.1	1687.24	1966.02
483.284	135.722	303.407	1251.57	1485.85	1700.79	1970.72
485.04	132.563	304.504	1255.26	1501.41	1693.95	1980.29
486.796	129.279	301.411	1264.44	1507.75	1700.99	1989.09
488.551	129.217	304.644	1268.57	1502.05	1717.64	1991.17
490.306	127.234	298.548	1278.79	1506.65	1711.75	2002.94
492.061	126.273	299.751	1286.07	1512.49	1716.18	2007.29
493.817	124.57	299.718	1286.31	1527.29	1719.14	2017.87
495.572	124.026	294.341	1290.75	1526.1	1725.6	2024.95
497.325	123.503	297.989	1280.7	1536.82	1741.87	2029.3
499.079	120.402	297.044	1300.59	1519.9	1747.81	2035.41
500.832	120.019	294.172	1312.86	1534.91	1748.25	2042.58
502.584	118.798	291.053	1302.24	1535.33	1737.57	2046.6
504.337	118.489	293.962	1321.92	1546.67	1758.58	2058.49
506.089	116.496	288.376	1312.42	1535.06	1768.33	2066.48
507.843	115.314	290.981	1345.56	1552.3	1767.6	2073.35
509.594	116.086	289.473	1340.7	1572.18	1762.68	2077.76
511.345	114.175	291.093	1342.02	1561.77	1798.98	2082.16
513.096	114.946	288.868	1359.13	1560.99	1782.37	2092.37
514.846	114.07	287.129	1361.79	1584.87	1793.19	2101.18
516.596	113.094	285.156	1380.85	1602.51	1803.98	2108.59
518.346	108.956	285.11	1380.11	1587.39	1810.69	2126.92
520.095	109.459	287.483	1377.49	1586.79	1801.2	2130.99
521.844	108.169	281.803	1386.04	1613.72	1832.86	2135.53
523.593	110.917	281.675	1397.64	1604.19	1828.08	2154.22
525.341	107.183	282.795	1412.23	1611.98	1836.54	2173.72
527.089	109.291	282.279	1411.34	1628.77	1852.65	2182.78
528.837	107.22	283.67	1412.51	1627.21	1842.24	2204.08
530.584	106.666	279.574	1436.03	1647.33	1842.64	2207.99
532.331	107.529	282.84	1445.19	1645.61	1874.22	2222.05
534.078	105.542	280.878	1454.38	1660.91	1888.15	2239.5
535.824	105.513	281.319	1458.26	1661.39	1891.34	2253.64
537.57	103.677	278.94	1480.66	1680.4	1900.84	2264.84
539.316	102.571	282.046	1465.13	1685.25	1911.12	2301.92
541.061	103.29	281.579	1486.91	1692.76	1916.6	2302.97
542.806	101.941	279.171	1506.43	1696.66	1926.61	2319.48
544.551	98.9193	280.039	1487.62	1721.97	1937.65	2341.22
546.296	101.971	276.827	1512	1725.97	1951.13	2345.45
548.04	97.9881	278.11	1511.83	1733.24	1965.83	2388.58
549.783	96.8691	274.665	1544.27	1740.6	1952.85	2406.31
551.527	99.0309	274.341	1547.11	1739.38	1983.43	2420.13
553.27	97.2699	273.115	1546.85	1754.01	1985.19	2441.25
555.012	96.8565	271.211	1552.21	1758.69	1993.25	2468.62
556.755	96.8583	274.292	1551.55	1765.47	2002.74	2476.07
558.495	96.9564	276.184	1583.33	1773.57	2021.66	2491.62
560.236	94.2042	271.432	1589.33	1793.78	2000.59	2520.65
561.978	96.0078	271.168	1584.41	1777.35	2015.29	2532.68
563.719	93.0249	272.777	1581.39	1785.15	2006.17	2538.84
565.459	94.8888	271.28	1578.85	1796.81	2018.49	2563.1
567.2	93.1743	269.276	1576.77	1794.71	2025.83	2574.98
568.94	93.5592	273.856	1583.91	1789.68	2020.77	2587.31
570.677	98.6745	270.373	1602.31	1801.32	2017.54	2588
572.417	94.8747	270.656	1586.22	1798.02	2020.28	2569.4
574.156	95.4246	271.175	1592.38	1798.78	2021.01	2589.88
575.895	97.902	266.767	1606.7	1809.05	2017.8	2575.78
577.633	94.6509	265.916	1599.65	1786.54	2020.8	2577.28
579.371	91.9272	267.906	1604.84	1787.04	2017.91	2577.23
581.107	91.1349	268.974	1581.31	1774.25	2027.91	2564.88
582.844	88.9479	264.659	1579.36	1772.29	2019.22	2551.63
584.581	90.5913	264.581	1576.81	1778.46	2013.3	2548.5
586.318	92.9457	266.389	1576.35	1765.94	1990.71	2528.02
588.054	91.9929	266.097	1563.91	1776.93	1986.97	2517.99
589.788	89.6454	264.88	1556.91	1768.59	1996.7	2492.31
591.524	90.7221	265.081	1566.06	1764.35	1991.11	2489.45
593.259	89.0958	264.355	1554.52	1755.49	1979.57	2459.55
594.994	87.6747	265.506	1538.34	1743.32	1969.4	2448.4
596.727	88.9614	266.421	1542.88	1731.13	1969.92	2425.88
598.461	88.1337	263.347	1535.99	1742.97	1950.99	2403.66
600.195	87.7977	266.815	1510.97	1729.32	1934.65	2396.43
601.929	88.5552	266.994	1499.93	1711.58	1920.92	2359.74
603.661	86.6034	262.025	1488.2	1685.15	1919.21	2346.78
605.394	87.5685	261.045	1477.9	1685.53	1912.9	2320.19
607.126	89.1597	261.498	1479.15	1693.46	1898.11	2299.42
608.857	86.4783	262.229	1442.58	1682.95	1891.62	2283.18
610.589	86.0388	261.835	1447.05	1658.7	1874.72	2273.13
612.321	88.2354	264.519	1444.37	1664.06	1874.08	2249.83
614.05	86.5293	259.018	1440.42	1640.72	1857.44	2222.53
615.781	87.1233	262.644	1420.32	1641.39	1859.47	2212.23
617.512	84.8859	260.154	1410.8	1629.88	1829.88	2185.76
619.24	85.9524	265.39	1399.17	1610.88	1836.36	2178.31
620.97	87.0204	261.71	1399.61	1599.26	1797.24	2164.49
622.7	85.2858	260.628	1366.59	1581.68	1792.42	2145.68
624.428	85.5837	259.099	1359.19	1593.1	1789.08	2137.01
626.157	85.3911	262.054	1357.92	1572.37	1777.76	2114.93
627.883	84.0861	261.242	1344.52	1542.17	1778.52	2105.25
629.612	85.7928	262.296	1336.39	1550.2	1754.25	2091.46
631.34	84.4497	264.505	1328.77	1540.57	1754.74	2075.55
633.066	85.92	259.62	1315.66	1536.9	1731.54	2069.01
634.793	84.4533	261.804	1281.6	1519.71	1731.2	2056.04
636.518	86.7309	260.215	1294.74	1519.38	1726.83	2044.41
638.245	85.3701	262.88	1293.74	1508.27	1710.33	2031.44
639.972	84.2085	261.527	1285.3	1497.14	1709.33	2016.43
641.696	84.1512	258.509	1270.05	1489.33	1692.74	2001.71
643.422	84.2841	263.51	1262.82	1476.7	1682.81	1999.78
645.145	85.2156	260.462	1246.06	1470.07	1686.31	1978.23
646.87	85.7313	260.236	1240.71	1462.02	1672.19	1966.77
648.593	84.3099	261.651	1228.53	1466.05	1666.77	1962.03
650.318	83.7834	261.627	1211.53	1458.5	1659.21	1957.25
652.04	82.323	262.52	1213.99	1440.69	1631.94	1938.91
653.764	83.5722	260.783	1235.19	1438.25	1634.24	1937.05
655.485	83.9901	261.148	1212.42	1430.31	1630.34	1927.39
657.209	82.9806	260.554	1205.78	1433.76	1621.65	1919.06
658.93	83.3844	260.43	1196.44	1420.35	1609.6	1909.05
660.652	83.0823	261.485	1179.06	1418.42	1609.02	1905.79
662.372	82.7811	261.597	1173.13	1405.06	1590.28	1896.82
664.094	82.7766	261.937	1167.17	1397.73	1584.3	1894.9
665.814	83.871	266.259	1177.96	1409.16	1594.39	1884.92
667.535	83.6493	260.709	1162.54	1392.36	1593.7	1881.98
669.254	84.6369	261.034	1149.18	1383.65	1588.34	1879.72
670.972	82.1238	262.314	1153.32	1377.05	1564.32	1876.49
672.693	82.8492	258.939	1138.19	1383.31	1565.9	1870.64
674.411	84.1011	260.28	1143.93	1369.64	1550.9	1867.52
676.13	82.062	262.346	1149.78	1371.46	1576.79	1864.11
677.848	83.7396	258.802	1138.27	1365.29	1562.6	1859.38
679.565	81.9996	262.735	1130.06	1357.08	1556.39	1858.64
681.283	83.4495	260.096	1119.09	1357.46	1537.39	1850.19
683	82.5741	256.501	1130.74	1347.71	1537	1849.38
684.718	84.5904	262.237	1114.95	1340.58	1548.55	1848.89
686.433	84.0081	264.937	1109.87	1356.81	1538.11	1843.73
688.149	83.0493	258.331	1106.91	1335.83	1545.13	1838.96
689.866	81.5277	260.403	1113.46	1329.05	1529.02	1842.92
691.58	82.143	258.089	1100.21	1331.8	1526.43	1833.28
693.295	83.3862	260.476	1083.09	1330.03	1513.33	1833.36
695.011	83.2401	264.043	1105.36	1324.31	1518.27	1833.12
696.724	83.0877	262.002	1093.59	1319.22	1519.19	1834.54
698.438	82.9248	261.347	1087.77	1328.75	1514.71	1828.26
700.153	83.3607	260.222	1085.27	1309.58	1508.88	1824.32
701.866	81.5076	259.816	1087.51	1319.18	1501.8	1833.42
703.578	83.0904	265.293	1084.56	1312.91	1510.89	1822.54
705.292	83.7057	262.16	1077.08	1311.49	1504.11	1819.38
707.004	81.0321	260.221	1064.35	1300.8	1503.47	1820.28
708.715	83.9871	262.507	1063	1302.86	1503.52	1822.19
710.426	83.9154	261.492	1061.59	1304.18	1482.04	1820.39
712.139	83.7198	260.683	1076.18	1298.66	1481.89	1818.89
713.85	83.7048	260.787	1059.79	1297.07	1486.33	1812.99
715.56	82.974	265.586	1047.37	1284.01	1485.36	1812.1
717.27	84.0606	260.034	1071.27	1295.15	1464.22	1811.21
718.981	83.0367	263.909	1058.21	1295.57	1470.69	1810.68
720.69	83.9373	261.195	1055.94	1289.3	1479.89	1810.49
722.399	82.0062	263.666	1059.73	1287.05	1474.94	1806.93
724.108	83.5014	262.113	1041.89	1284.07	1476	1809.75
725.816	82.8567	263.372	1051.62	1282.35	1468.21	1806.47
727.526	81.1839	261.07	1053.2	1283.26	1457.65	1807.9
729.233	84.0555	259.697	1047.96	1276.01	1463.22	1805.6
730.941	83.1741	263.043	1036.62	1271.43	1459.31	1805.98
732.647	80.6658	261.655	1039.43	1272.9	1467.53	1801.63
734.354	82.302	260.019	1031.39	1262.84	1460.85	1797.26
736.06	83.5191	257.42	1034.1	1274.33	1451.4	1800.98
737.768	83.3985	261.652	1041.44	1260.05	1443.88	1799.26
739.474	81.6339	261.835	1029.77	1254.45	1457.19	1801.56
741.179	82.5798	262.697	1022.73	1252.79	1444.05	1796.73
742.884	83.6022	260.46	1004.8	1243.6	1433.51	1792.55
744.589	82.7838	262.919	1019.83	1247.14	1445.14	1797.11
746.293	82.3569	261.822	1016.6	1255.99	1437.16	1795.91
747.997	81.6222	261.19	1003.93	1243.28	1441.27	1791.68
749.701	82.5036	262.209	1006.75	1236.65	1432.62	1792.84
751.406	79.8675	261.121	1008.93	1245.5	1425.37	1787.3
753.109	80.2638	263.568	1021.21	1249.7	1420.86	1790.5
754.812	81.5691	258.981	1008.02	1245.86	1422.4	1789.68
756.514	80.5596	263.305	1014.94	1245.38	1423.94	1789.53
758.217	80.3457	260.819	1014.44	1246.85	1421.41	1788.69
759.918	81.8238	259.257	1015.89	1249.6	1424.85	1787.84
761.62	81.5847	259.087	1013.95	1248.29	1426.9	1789.98
763.321	79.7388	261.475	1013.99	1250.28	1427.57	1786.1
765.022	81.8931	262.46	1023.35	1248.26	1428.24	1788.89
766.722	79.7559	261.351	1026.06	1250.93	1436.91	1786.03
768.422	82.4202	261.655	1024.15	1250.33	1447.62	1784.18
770.122	81.4092	260.584	1022.32	1258.43	1427.82	1784.35
771.822	79.5249	262.327	1009.97	1254.01	1442.01	1784.55
773.521	80.6526	260.385	1040.19	1257.67	1446.34	1784.46
775.22	81.306	261.956	1030.71	1272.72	1436.85	1785.72
776.918	81.8784	260.069	1023.31	1270.61	1447.34	1781.05
778.617	80.3718	261.443	1025.23	1269.22	1443.96	1784.34
780.315	79.6596	260.262	1031.79	1260.52	1443.22	1781.34
782.012	79.8315	260.461	1042.27	1269.67	1450.38	1780.64
783.709	80.1876	260.641	1030.15	1272.78	1446.21	1786.87
785.406	80.0355	259.184	1038.53	1273.18	1449.93	1781.5
787.103	79.0866	261.2	1020.4	1261.66	1443.71	1778.77
788.799	80.7309	258.365	1039.4	1263.43	1442.84	1779.7
790.495	79.5201	261.816	1028.72	1269.95	1442.75	1781.33
792.189	78.741	262.53	1029.45	1264.07	1438.19	1778.05
793.884	79.29	259.585	1032.34	1270.29	1447.05	1778.45
795.579	78.8787	258.764	1036.04	1260.11	1442.82	1777.57
797.274	78.5865	259.361	1002.71	1257.97	1440.67	1778.71
798.969	79.3929	259.034	1023.76	1255.85	1435.88	1778.87
800.663	79.5918	262.413	1021.55	1247.69	1437.01	1781
802.356	78.9753	261.586	1019.25	1258.04	1430.74	1781.78
804.05	77.1459	262.368	1015.56	1266.34	1435.04	1778.88
805.741	77.1084	259.188	1028.48	1259.99	1431.34	1776.3
807.434	79.6806	261.615	1022.84	1269.02	1430.37	1779.07
809.126	78.8865	257.785	1021.98	1261.54	1442.19	1781.22
810.818	76.9215	260.288	1028.59	1264.87	1441.5	1780.41
812.51	77.7786	261.423	1035.32	1267.65	1434.24	1780.63
814.202	74.3307	260.228	1035.4	1256.42	1437.01	1777.18
815.891	74.6769	259.716	1031.41	1268.52	1449.1	1779.07
817.582	77.4105	260.107	1052.08	1273.16	1449.03	1780.91
819.273	75.6945	255.769	1030.4	1273.63	1458.88	1780.38
820.963	76.1664	254.917	1032.74	1286.73	1450.5	1776.79
822.653	75.7182	255.456	1041.72	1284.33	1454.13	1776.53
824.34	76.6731	258.102	1039.27	1281.22	1456.39	1774.92
826.03	74.0001	257.457	1038.15	1293.56	1466.7	1774.31
827.719	76.0608	260.572	1045.76	1290.44	1458.19	1783.11
829.407	75.0978	255.69	1042.61	1283.28	1457.07	1777.13
831.094	74.3358	255.747	1040.81	1292.92	1462.01	1778.87
832.782	73.9797	255.101	1033.64	1275.69	1460.9	1781.63
834.47	73.5273	255.639	1027.83	1274.61	1437.62	1775.32
836.157	76.3098	258.773	1009.92	1278.94	1439.91	1780.78
837.842	72.8283	259.551	1010.16	1257.66	1428.72	1777.16
839.529	72.8685	260.311	987.442	1236.98	1417.47	1774.18
841.215	72.8829	256.792	990.876	1230.31	1407.43	1771.17
842.9	73.5666	256.055	980.664	1210.66	1401.25	1772.49
844.585	72.3861	255.494	975.648	1192.16	1380.73	1775.08
846.271	73.8876	251.581	953.63	1195.68	1376.86	1772.9
847.954	73.0341	255.629	946.3	1170.15	1361.42	1773.37
849.639	71.3613	253.071	938.922	1165.41	1360.05	1771.12
851.324	71.91	250.292	911.484	1154.01	1333.23	1770.9
853.006	71.6787	252.236	928.386	1135.38	1315.29	1769.38
854.69	69.2748	254.689	902.584	1125.62	1304.2	1770.58
856.373	72.9231	253.437	896.33	1113.33	1301.95	1770.49
858.055	71.2773	255.957	889.492	1107.82	1290.43	1771.77
859.738	70.236	251.931	871.978	1090.3	1283.6	1771.38
861.418	69.6789	251.157	870.442	1086.08	1276.04	1772.64
863.101	69.1887	254.311	856.776	1074.4	1272.37	1770.5
864.783	68.1588	249.941	858.99	1063.92	1266.56	1768.98
866.463	68.6928	249.727	852.42	1065.32	1259.96	1769.08
868.144	69.402	251.347	853.102	1065.31	1247.98	1770.81
869.823	68.5155	250.173	849.134	1054.67	1253.95	1768.87
871.504	70.1361	250.188	832.658	1044.8	1236.12	1772.28
873.182	66.2292	246.311	832.222	1041.03	1238.32	1765.8
874.862	67.4268	250.127	831.916	1031.46	1237.99	1766.33
876.54	66.972	253.29	816.522	1037.21	1231.18	1772.85
878.22	69.018	250.699	815.75	1032.46	1230.4	1772.47
879.899	66.5157	246.967	824.258	1029.74	1223.05	1769.46
881.576	67.2831	244.624	821.534	1029.65	1226.27	1768.43
883.255	66.6552	245.275	817.466	1017.66	1214.93	1768.71
884.931	67.3992	249.833	819.29	1022.12	1223.35	1772.6
886.609	65.9463	245.359	806.542	1017.28	1208.61	1769.54
888.284	64.4769	245.019	805.616	1018.97	1209	1768.75
889.96	65.4678	247.892	798.728	1007.46	1208.68	1768.61
891.637	64.8795	244.775	797.78	1002.55	1208.37	1766.5
893.312	66.1845	246.288	807.408	1008.22	1200.23	1770.66
894.988	65.2503	245.998	801.348	1006.1	1201.39	1769.61
896.662	64.5465	249.43	794.074	1002.77	1202.66	1764.99
898.338	65.4441	243.924	798.708	1004.78	1196.78	1769.6
900.011	64.1847	244.183	789.574	997.618	1189.62	1767.66
901.686	64.4064	244.904	789.648	999.668	1190.36	1768.36
903.359	61.6698	242.405	790.382	991.858	1189.78	1763.13
905.032	62.6901	244.521	799.04	982.096	1194.49	1767.13
906.706	62.052	244.82	786.042	997.398	1190.72	1766.88
908.378	63.513	245.384	782.986	985.134	1188.33	1766.34
910.051	62.0298	244.821	787.238	995.326	1189.96	1765.49
911.723	60.6465	240.567	784.248	985.754	1187.65	1768.94
913.394	62.5107	242.752	786.48	991.954	1189.89	1767.42
915.066	60.0837	242.355	787.294	986.828	1195.34	1769.14
916.737	62.7783	244.23	780.082	987.548	1187.47	1768.18
918.407	60.6969	244.923	785.368	986.226	1184.82	1765.87
920.078	59.1114	243.073	778.762	989.53	1181.52	1762.89
921.748	61.8045	240.783	792.03	982.976	1180.25	1765.23
923.417	60.954	238.986	786.212	979.14	1184.35	1761.33
925.088	60.5205	244.159	775.82	978.01	1180.58	1764.4
926.756	61.5834	240.082	778.016	984.184	1175.51	1761.85
928.424	60.5532	242.016	774.23	969.146	1184.31	1764.26
930.094	58.8045	239.518	773.688	985.168	1171.19	1764.32
931.762	58.0212	243.012	771.736	990.506	1178.51	1760.03
933.429	59.8953	242.53	772.356	975.886	1175.82	1765.98
935.096	57.4779	239.936	760.998	975.122	1173.73	1760.63
936.764	59.5215	239.649	776.102	985.582	1177.57	1760.56
938.431	58.3857	240.75	766.704	972.206	1173.46	1758.85
940.097	58.4442	237.686	769.228	972.742	1172.67	1764.08
941.762	57.3156	238.1	767.132	972.626	1175.19	1761.38
943.43	57.2784	239.902	767.02	975.814	1174.41	1761.32
945.095	56.6427	238.923	772.182	978.988	1170.98	1764.89
946.759	57.8847	240.711	766.096	976.198	1163.57	1760.86
948.424	56.6451	234.866	778.488	970.756	1170.67	1764.41
950.09	56.7912	238.263	771.726	970.592	1167.87	1759.71
951.754	55.9503	240.045	766.298	964.502	1165.73	1758.98
953.417	55.1136	238.599	778.026	971.612	1160.97	1759.57
955.08	54.3774	236.695	772.614	968.176	1168.08	1764.11
956.743	56.0097	238.014	755.338	973.294	1167.93	1763.05
958.406	54.1755	238.17	768.998	964.556	1171.7	1761.98
960.07	55.3929	237.39	766.162	970.93	1169.51	1763.19
961.732	56.3043	239.131	762.646	964.776	1169.27	1759.79
963.394	55.2396	240.635	768.978	971.1	1163.76	1765.58
965.055	54.2769	239.152	770.054	962.978	1169.43	1762.17
966.716	55.2921	236.765	772.468	966.704	1172.49	1761.74
968.377	53.961	236.465	766.402	973.096	1169.04	1758.05
970.037	53.6328	238.027	772.854	971.678	1167.62	1762.26
971.697	53.0286	238.008	765.6	971.632	1178.06	1758.64
973.359	53.913	238.695	772.152	974.252	1166.26	1762.24
975.018	52.8348	236.635	773.474	965.742	1177.42	1762.57
976.678	52.0446	236.63	767.562	974.904	1184.61	1761.91
978.336	53.3043	234.77	767.506	974.19	1183.9	1761.23
979.995	52.6821	236.102	779.85	979.324	1165.44	1760.52
981.653	53.526	235.361	769.896	979.844	1176.44	1759.48
983.311	51.6237	237.145	777.636	978.414	1170.43	1759.42
984.969	52.9746	234.822	772.324	978.334	1180.17	1756.77
986.626	52.6728	235.041	768.374	975.038	1180.14	1760.35
988.283	51.5988	237.111	780.826	964.586	1168.38	1762.98
989.94	50.3355	235.983	766.47	960.702	1174.32	1761.69
991.596	51.3309	236.001	761.276	975.8	1180.91	1759.1
993.252	51.1458	235.559	764.586	970.602	1165.89	1759.77
994.908	51.6474	235.573	756.762	967.362	1171.16	1761.42
996.564	51.1704	233.3	758.114	960.206	1165.32	1758.83
998.219	49.032	232.644	768.666	964.864	1156.88	1760.17
999.874	48.9693	237.967	758.956	971.534	1163.55	1759.9
1001.53	48.5289	232.992	759.118	960.564	1157.82	1758.35
1003.18	50.859	233.314	758.02	955.536	1160.01	1761.73
1004.84	50.5479	233.196	760.248	956.456	1155.68	1758.26
1006.49	48.966	232.863	753.314	948.21	1159.27	1757.09
1008.14	49.8531	232.997	752.304	952.466	1160.26	1760.21
1009.8	49.2588	231.976	757.212	955.406	1146.09	1758.39
1011.45	47.7648	233.249	758.808	957.666	1156.25	1757.21
1013.1	47.838	235.197	753.108	942.738	1151.22	1757.99
1014.75	48.2958	230.434	750.002	956.13	1151.42	1759.74
1016.4	47.958	231.206	743.58	949.056	1155.58	1761.15
1018.05	47.8287	231.532	748.418	945.972	1151.84	1759.95
1019.71	46.3359	230.736	751.358	952.226	1152.81	1760.77
1021.36	47.0589	232.999	750.438	956.616	1155.22	1758.33
1023.01	47.7135	232.29	757.568	954.482	1149.78	1761.24
1024.66	47.7831	231.128	752.796	951.046	1145.68	1762.52
1026.31	48.0378	231.806	751.954	950.878	1148.17	1761.11
1027.96	47.2569	230.803	752.326	943.262	1145.89	1762.31
1029.6	45.729	229.969	747.888	950.162	1152.8	1759.43
1031.25	47.2656	230.251	751.336	944.272	1151.58	1761.49
1032.9	47.0838	229.343	747.39	947	1139.63	1763.19
1034.55	46.0035	229.839	743.452	947.736	1148.38	1763.56
1036.2	45.1365	230.821	751.572	956.528	1145.82	1757.61
1037.84	44.5812	229.249	756.398	946.66	1150.65	1763.36
1039.49	44.6277	228.144	748.53	948.82	1150.14	1764.11
1041.14	43.7619	230.769	755.336	944.26	1140.9	1765.18
1042.78	45.789	228.458	751.392	948.342	1146.99	1763.88
1044.43	43.7883	229.87	750.072	951.036	1147.68	1758.54
1046.08	44.7861	228.225	752.062	942.324	1144.98	1762.21
1047.72	45.9774	228.207	753.358	944.288	1150.96	1763.86
1049.37	45.3564	229.351	750.622	944.896	1144.21	1760.15
1051.01	41.8206	227.677	751.204	952.83	1148.13	1759.1
1052.66	43.5912	228.097	750.424	944.028	1152.69	1759.04
1054.3	43.4493	227.337	752.292	945.228	1141.2	1759.64
1055.94	41.6994	225.869	742.122	946.404	1152.39	1763.23
1057.59	42.7464	227.895	749.952	944.222	1143.53	1759.13
1059.23	43.0836	228.04	745.078	946.012	1144.65	1760.02
1060.87	41.9118	229.336	751.504	946.436	1143.74	1766.22
1062.52	42.5313	229.688	748.576	949.496	1148.12	1761.09
1064.16	42.0516	228.409	745.65	953.212	1141.2	1759.62
1065.8	42.5781	228.539	752.726	938.348	1145.61	1762.81
1067.44	42.7224	230.088	743.244	936.176	1152.06	1765.37
1069.09	40.5948	225.621	746.446	949.998	1140.65	1768.62
1070.72	40.5711	226.982	750.348	945.27	1143.22	1763.27
1072.37	40.4481	225.09	747.616	941.21	1149.11	1767.54
1074.01	39.9156	225.505	748.16	950.376	1149.65	1765.82
1075.65	39.6621	227.514	752.614	939.58	1138.85	1764.39
1077.29	40.68	226.015	753.682	942.638	1143.89	1767.89
1078.93	38.9031	224.73	743.452	954.242	1144.25	1767.4
1080.56	39.0105	225.293	745.788	942.022	1149.87	1768.88
1082.2	38.4309	227.02	741.54	945.692	1140.99	1770.7
1083.84	38.5461	225.052	743.9	945.402	1140.7	1770.21
1085.48	36.975	222.618	740.964	943.116	1153.57	1770.36
1087.12	37.1721	223.626	750.498	938.16	1141.35	1770.17
1088.76	37.8483	225.304	743.528	941.712	1141.61	1772.25
1090.39	37.7265	222.598	744.426	941.944	1145.77	1766.1
1092.03	34.7559	224.723	740.74	942.84	1149.93	1772.43
1093.67	35.3436	221.135	746.938	936.586	1144.97	1770.26
1095.3	37.3296	222.171	746.672	944.174	1142.08	1769.45
1096.94	35.127	217.072	746.516	944.668	1141.92	1776.23
1098.57	35.5023	219.565	747.11	935.456	1139.24	1774.89
1100.21	34.4244	220.71	741.882	944.61	1144.47	1775.22
1101.84	32.3724	223.696	750.408	932.87	1147.77	1775.56
1103.48	32.5737	218.898	742.58	946.616	1137.98	1776.88
1105.11	32.4756	218.669	745.196	941.386	1143.87	1774.59
1106.75	32.8656	219.352	747.802	936.802	1141.24	1778.83
1108.38	32.1798	217.293	745.19	935.496	1140.59	1778.18
1110.01	30.5199	218.22	745.87	941.408	1147.16	1775.58
1111.65	33.87	218.7	744.618	937.54	1150.49	1779.54
1113.28	29.9661	218.502	749.272	942.848	1139.45	1784.82
1114.91	29.6925	218.762	751.97	935.078	1136.25	1778.32
1116.54	30.1035	218.103	752.694	944.308	1140.25	1783.93
1118.18	30.6099	218.127	744.246	943.714	1137.04	1783.63
1119.81	30.1341	220.211	750.194	947.044	1147.57	1779.41
1121.44	30.1527	218.406	749.61	943.188	1146.33	1783.38
1123.07	29.6868	217.757	746.432	939.356	1147.75	1784.1
1124.7	29.3271	217.12	745.904	943.414	1139.36	1785.82
1126.33	28.1859	216.031	752.61	944.222	1150	1789.19
1127.96	28.4226	217.7	748.832	939.788	1154.1	1785.67
1129.59	28.263	215	752.916	939.276	1150.97	1787.41
1131.22	27.7053	216.889	743.854	938.748	1143.89	1788.47
1132.85	26.9484	217.167	749.23	947.41	1141.39	1786.9
1134.48	28.3623	215.84	757.25	933.748	1151.38	1784.03
1136.1	28.0107	212.914	744.93	944.43	1144.33	1789.06
1137.73	28.458	214.834	745.792	947.27	1144.54	1792.15
1139.36	26.0475	215.613	744.7	946.186	1144.77	1789.34
1140.99	26.6943	215.005	752.82	940.476	1142.36	1794.41
1142.61	26.1429	216.223	745.738	950.534	1147.8	1793.53
1144.24	25.6728	213.03	753.75	948.656	1147.91	1789.31
1145.87	26.7693	215.813	753.124	946.71	1147.94	1795.26
1147.49	25.7787	212.348	751.8	945.386	1147.28	1794.27
1149.12	24.8865	213.962	753.112	947.358	1146.61	1792.95
1150.74	25.4847	215.816	746.534	944.08	1150.59	1793.29
1152.37	25.7943	216.066	747.246	944.132	1143.38	1797.28
1154	25.218	213.092	751.276	946.184	1143.46	1790.07
1155.62	24.9372	214.503	755.962	946.25	1142.86	1800.01
1157.24	25.3413	212.436	747.414	944.964	1152.8	1795.41
1158.87	23.9505	214.276	740.794	939.662	1149.48	1799.36
1160.49	23.0403	211.243	745.336	946.842	1159.95	1799.64
1162.11	24.294	214.656	753.116	936.15	1145.95	1800.21
1163.74	24.2517	212.282	750.302	950.482	1146.43	1797.45
1165.36	22.0305	213.361	752.742	944.352	1146.23	1798.32
1166.98	23.07	213.747	747.274	950.734	1144.71	1800.49
1168.61	22.8255	212.75	755.63	941.978	1145.16	1800.69
1170.23	22.0869	212.903	753.452	949.664	1144.3	1797.27
1171.85	22.824	213.511	753.886	942.87	1148.67	1794.5
1173.47	22.4721	212.731	748.394	941.974	1153.02	1797.63
1175.09	22.8072	210.342	747.492	941.728	1138.99	1796.15
1176.71	23.5371	212.548	739.39	946.734	1138.09	1799.6
1178.33	22.0134	209.718	750.978	945.21	1149.67	1796.85
1179.95	22.0695	210.798	754.726	943.72	1146.21	1797.06
1181.57	21.2457	213.026	748.67	944.864	1139.5	1801.53
1183.19	22.7733	211.128	748.49	940.758	1147.82	1799.45
1184.81	22.0353	210.132	758.074	941.848	1146.28	1800.61
1186.43	21.7794	212.55	744.1	939.632	1145.36	1802.73
1188.04	20.934	212.221	746.448	944.586	1142.48	1797.33
1189.66	20.7813	212.36	754.032	946.3	1146.15	1796.2
1191.28	19.9596	211.611	742.784	943.52	1148.57	1795.44
1192.9	20.718	209.066	744.64	946.674	1141.31	1795.7
1194.51	20.0238	210.189	747.848	942.72	1145.82	1796.32
1196.13	19.2357	208.811	745.866	946.596	1136.02	1796.3
1197.75	18.7359	210.387	756.228	947.846	1149.64	1791.38
1199.36	19.6914	210.352	751.58	944.498	1144.99	1795.56
1200.98	19.9539	211.669	737.788	950.218	1142.9	1793.52
1202.59	19.1376	208.652	757.786	939.654	1143.39	1788.54
1204.21	19.1976	211.548	740.074	940.138	1136.07	1791.69
1205.82	19.7466	211.035	749.014	938.684	1139.16	1794.19
1207.44	19.4241	209.849	748.88	945.042	1144.22	1785.99
1209.05	18.3306	210.947	746.184	942.344	1140.22	1784.95
1210.67	18.6093	207.519	747.422	946.178	1144.7	1788.81
1212.28	17.6337	210.466	744.814	935.786	1150.53	1787.83
1213.89	17.154	210.932	745.494	939.06	1143.43	1788.82
1215.51	17.7516	210.274	741.664	941.068	1148.03	1786.26
1217.12	18.2553	209.848	741.088	937.9	1133.83	1780.79
1218.73	18.7596	210.558	740.516	941.222	1146.24	1783.11
1220.34	17.1207	211.723	745.134	943.248	1141.78	1783.81
1221.96	16.6527	211.074	742.624	939.438	1143.82	1783.54
1223.57	16.8735	209.981	742.09	940.206	1128.99	1782.96
1225.18	17.5923	208.449	746.152	944.922	1135.66	1783.06
1226.79	15.2013	210.807	747.672	939.29	1143.03	1778.64
1228.4	17.6031	208.627	736.218	936.302	1141.36	1780.1
1230.01	17.9625	208.966	738.462	939.204	1140.36	1775.06
1231.62	16.3671	207.251	735.498	942.122	1140.02	1776.22
1233.23	17.4108	208.044	744.272	937.846	1144.89	1775.08
1234.84	17.9598	207.454	740.61	938.762	1146.47	1773.28
1236.45	16.6371	211.887	749.34	934.412	1132.32	1774.06
1238.06	16.7799	210.361	735.142	942.468	1142.99	1770.25
1239.66	17.3142	207.911	743.848	932.84	1137.96	1769.71
1241.27	15.7878	206.154	742.748	938.948	1140.14	1770.81
1242.88	16.0365	210.373	741.016	936.564	1139.73	1770.95
1244.49	15.1089	206.794	743.244	932.886	1140	1768.47
1246.09	15.0663	208.959	738.902	936.428	1140.92	1767.63
1247.7	15.6066	206.047	734.512	935.33	1136.54	1765.12
1249.31	16.0353	206.795	749.142	940.752	1135.39	1764.55
1250.91	15.171	208.91	736.746	930.99	1138.13	1767.9
1252.52	15.0936	211.712	736.842	926.476	1138.89	1764.67
1254.12	14.6229	207.834	745.512	933.828	1137.03	1760.12
1255.73	15.3423	208.573	731.8	930.66	1131.88	1762.82
1257.34	13.9872	207.7	734.568	936.728	1138.61	1765.2
1258.94	15.1014	208.668	741.942	928.274	1135.44	1758.67
1260.54	13.536	206.159	744.666	936.274	1142.13	1758.06
1262.15	14.4354	207.328	739.426	934.334	1132.93	1760.39
1263.75	14.8326	208.485	740.752	935.66	1134.91	1756.43
1265.35	14.5341	209.407	744.704	932.352	1140.19	1760.39
1266.96	12.9492	208.25	737.44	936.308	1136.22	1756.43
1268.56	13.9389	207.326	726.88	927.068	1130.94	1757.42
1270.16	14.331	210.552	743.36	929.69	1135.54	1753.45
1271.77	13.923	204.066	734.726	928.974	1131.53	1754.08
1273.37	13.701	208.642	735.276	926.884	1126.79	1753.69
1274.97	14.0613	206.734	732.478	927.382	1129.93	1753.6
1276.57	15.2055	208.277	741.512	917.97	1131.05	1751.86
1278.17	12.0048	207.746	730.792	925.034	1132.83	1747.48
1279.77	14.3415	205.847	736.566	928.834	1134.65	1749.71
1281.37	13.6281	208.11	729.884	928.072	1137.17	1749.33
1282.97	11.3445	206.243	739.022	932.604	1131.84	1745.67
1284.57	13.6974	208.289	724.492	928.594	1130.46	1747.28
1286.17	13.7742	206.641	736.226	928.494	1131.01	1746.25
1287.77	13.0479	206.808	745.908	926.354	1129.53	1749.77
1289.37	12.9918	206.939	736.452	926.75	1124.67	1742.09
1290.96	12.7194	206.577	732.164	929.02	1126.28	1745.85
1292.56	11.8425	210.54	733.052	928.592	1132.39	1744
1294.16	12.0381	207.386	725.402	921.59	1124.06	1743.12
1295.76	11.6454	207.895	726.254	927.002	1121.64	1744.84
1297.36	13.0197	206.134	727.788	929.826	1121.85	1740.07
1298.95	11.1819	206.448	731.322	925.542	1116.27	1739.23
1300.55	11.2128	205.419	731.008	924.576	1128.96	1736.8
1302.15	12.4233	205.094	728.8	923.664	1127.39	1736.03
1303.74	11.1108	206.373	730.528	924.742	1126.51	1733.33
1305.34	11.3625	206.301	724.504	923.254	1125.67	1737.46
1306.93	11.7162	206.919	732.766	915.318	1125.5	1734.14
1308.53	11.1999	205.732	728.09	918.416	1123.41	1734.72
1310.12	11.6577	206.136	727.96	918.934	1125.22	1734.66
1311.72	11.3385	206.085	729.124	925.272	1128.96	1736.54
1313.31	11.4033	203.539	725.094	920.596	1119.76	1737.11
1314.9	10.7832	204.829	727.502	922.354	1116.99	1736.38
1316.5	11.7066	204.749	733.746	911.164	1125.81	1733.05
1318.09	10.5927	205.791	727.706	914.814	1119.12	1732.94
1319.69	11.6094	205.256	720.394	914.596	1122.77	1734.12
1321.28	10.6032	204.058	726.014	913.772	1120.65	1734.04
1322.87	9.3207	204.01	729.75	919.442	1123.74	1727.86
1324.46	9.2109	207.366	723.894	923.242	1119.81	1732.66
1326.05	9.6924	207.815	723.244	918.73	1123.02	1731.04
1327.64	10.8582	204.673	725.85	921.982	1112.75	1732.35
1329.24	10.0965	207.171	722.682	918.814	1110.23	1729.8
1330.83	9.1401	207.414	730.456	916.282	1114.78	1726.28
1332.42	10.4976	204.943	721.462	920.814	1112.23	1725.64
1334.01	9.24	206.744	716.302	914.366	1114.8	1727.25
1335.6	9.426	206.28	726.574	911.112	1124.42	1730.77
1337.19	10.1898	208.067	726.532	911.072	1116.65	1726.89
1338.78	9.6063	206.257	729.73	914.916	1123.07	1727.53
1340.36	9.4203	206.044	720.75	920.102	1116.02	1727.86
1341.95	9.4437	203.607	718.284	918.282	1118.71	1726.95
1343.54	9	204.807	722.98	912.67	1113.11	1726.07
1345.13	9.0519	208.063	719.354	919.366	1116.58	1721.34
1346.72	8.6235	203.874	722.202	918.344	1121.37	1724.69
1348.3	9.4512	206.231	726.328	917.302	1120.34	1725.44
1349.89	8.3298	205.858	724.592	914.92	1123.14	1726.18
1351.48	9.2349	207.049	720.86	911.186	1118.12	1725.93
1353.07	9.5493	208.225	725.502	917.122	1115.64	1728.24
1354.65	8.4993	204.18	723	915.268	1116.38	1723.75
1356.24	8.226	205.801	723.088	906.284	1113.23	1721.2
1357.82	7.857	204.023	721.886	914.154	1111.38	1726.42
1359.41	7.4886	205.196	725.228	919.442	1111.48	1724.2
1360.99	7.9953	205.007	718.192	916.298	1114.82	1720.35
1362.58	6.9447	204.591	723.48	915.098	1121.41	1721.05
1364.16	9.0114	206.677	721.642	916.506	1111.14	1724.01
1365.75	8.3592	204.914	723.73	913.4	1115.83	1722.13
1367.33	7.8147	203.624	718.076	911.642	1114.73	1724.16
1368.91	6.6951	205.085	720.922	908.636	1112.38	1723.62
1370.5	8.2176	208.613	717.298	912.17	1112.01	1723.75
1372.08	7.6887	206.215	718.222	917.008	1110.34	1723.55
1373.66	8.1258	205.617	717.788	908.098	1110.56	1720.06
1375.24	7.2705	205.664	712.036	905.61	1116.56	1719.79
1376.83	8.7405	203.612	718.57	912.142	1108.08	1717.51
1378.41	7.3488	208.14	721.078	910.084	1117.77	1723.01
1379.99	7.5069	206.925	714.376	909.904	1120.84	1723.58
1381.57	6.777	204.329	725.884	912.29	1111.48	1721.52
1383.15	6.6351	204.473	715.9	907.516	1110.61	1718.5
1384.73	8.8446	206.912	713.78	908	1116.29	1720.7
1386.31	5.6058	206.874	718.89	905.956	1112.3	1718.71
1387.89	7.5561	202.321	716.288	913.758	1110.99	1718.71
1389.47	6.4998	204.629	715.716	906.034	1107.82	1720.37
1391.05	6.2334	202.857	719.098	915.272	1113.16	1721.73
1392.63	7.4301	206.094	723.128	904.328	1110.68	1720.16
1394.21	6.6588	204.746	710.804	912.188	1119.19	1716.92
1395.79	5.2743	207.675	719.836	907.546	1117.8	1720.79
1397.36	6.6876	204.388	718.284	920.308	1112.34	1719.38
1398.94	6.2133	204.908	718.52	909.49	1114.51	1718.88
1400.52	6.6876	205.379	710.208	910.252	1113.96	1719.94
1402.1	4.7223	205.597	719.33	910.952	1113.35	1717.41
1403.67	6.0603	204.918	716.816	907.794	1111.46	1717.81
1405.25	4.0287	206.305	710.534	908.598	1109.03	1715.35
1406.83	4.7325	200.762	722.418	903.75	1113.18	1717.45
1408.4	6.0462	203.394	720.302	907.428	1111.71	1717.37
1409.98	6.4269	205.634	709.35	910.618	1111.04	1712.54
1411.55	6.1584	203.198	715.238	915.222	1110.5	1716.76
1413.13	6.4827	204.39	713.476	910.892	1104.24	1718.76
1414.7	5.5518	205.584	722.658	914.282	1119.86	1713.69
1416.28	5.3757	206.97	711.15	912.436	1104.49	1715.98
1417.85	4.9752	205.815	713.656	910.432	1111.51	1714.98
1419.42	5.307	205.032	716.606	908.874	1105.44	1716.47
1421	5.0193	204.845	721.272	913.54	1112.67	1717.88
1422.57	4.6995	202.801	711.656	909.048	1110.09	1714.72
1424.14	5.8023	201.405	716.702	909.608	1107.44	1714.41
1425.72	5.1855	205.382	717.292	905.736	1106.74	1711.89
1427.29	5.4594	203.389	716.756	909.024	1108.11	1717.72
1428.86	4.9224	203.495	720.268	905.548	1114.16	1715.05
1430.43	4.7253	203.26	717.058	904.88	1109.68	1710.9
1432	3.5253	200	721.072	906.348	1112.42	1710.67
1433.57	4.6416	203.023	715.688	906.684	1110.23	1716.21
1435.15	3.9471	203.384	712.216	908.308	1107.4	1714.77
1436.72	5.9091	206.158	721.388	910.466	1116.58	1714.88
1438.29	5.0571	205.06	721.436	911.79	1103.87	1712.66
1439.86	4.3509	206.103	719.974	913.516	1110.06	1712.9
1441.43	4.1787	205.503	720.218	908.666	1117.94	1710.83
1443	5.4123	202.631	700	910.062	1107.87	1713.8
1444.56	4.5441	204.646	714.09	913.334	1106.06	1712.63
1446.13	4.2663	203.586	719.35	910.986	1108.79	1711.49
1447.7	5.0664	203.48	716.544	915.138	1103.45	1715.18
1449.27	3.915	204.561	715.214	908.116	1107.18	1714.2
1450.84	4.7004	203.284	716.612	907.614	1108.58	1710.46
1452.4	3.6159	203.172	717.526	902.826	1103.16	1713.43
1453.97	2.6382	203.752	707.732	900	1113.03	1709.77
1455.54	4.5144	201.886	722.67	914.938	1112.11	1711.18
1457.11	4.3791	207.778	718.508	901.876	1111.13	1714.15
1458.67	3.4611	205.404	703.426	911.596	1106.87	1711.69
1460.24	4.0512	204.548	713.054	914.23	1112.05	1711.4
1461.8	3.8643	205.447	720.71	914.25	1105.07	1708.23
1463.37	4.1481	203.438	706.698	907.24	1107.6	1712.04
1464.93	3.669	204.102	715.598	910.412	1110.14	1712.36
1466.5	3.672	201.881	716.886	902.79	1112.7	1709.5
1468.06	3.3957	202.569	714.392	902.842	1107.66	1709.52
1469.63	4.3689	202.382	710.664	904.842	1112.21	1712.11
1471.19	3.8226	202.435	717.804	910.072	1106.62	1710.25
1472.75	3.3795	203.172	718.62	908.976	1109.98	1708.41
1474.32	4.1871	204.82	711.184	908.556	1100	1708.5
1475.88	3.0849	202.456	711.418	913.264	1109.17	1710.83
1477.44	4.473	205.679	719.96	909.032	1103.67	1709.01
1479.01	3.3633	202.629	719.532	908.602	1112.19	1713.25
1480.57	3.6828	202.467	716.496	906.844	1104.68	1708.2
1482.13	4.089	204.975	714.048	903.114	1104.79	1708.56
1483.69	3.2406	205.904	714.128	907.038	1109.36	1707.95
1485.25	3.6417	203.696	719.98	909.044	1107.52	1709.27
1486.81	3.57	204.642	707.928	903.4	1110.21	1711.56
1488.37	4.086	200.448	719.646	902.936	1109.76	1714.52
1489.94	3.9375	205.025	713.454	902.512	1108.06	1708.52
1491.49	3.693	203.317	718.818	905.304	1108.29	1705.08
1493.06	3.7287	205.412	720.93	908.698	1108.48	1709.97
1494.61	2.8797	203.65	715.886	904.938	1101.5	1708.08
1496.17	2.3022	202.078	715.25	912.018	1101.51	1710.01
1497.73	2.292	203.408	717.768	909.392	1109.17	1706.78
1499.29	1.9917	205.635	724.78	904.192	1101.4	1708.36
1500.85	2.1834	205.182	717.06	901.614	1101.39	1709.32
1502.41	2.1024	202.738	716.498	911.982	1107.9	1707.43
1503.97	3.2919	201.903	717.308	912.792	1109.36	1708.78
1505.52	2.562	203.564	722.68	906.576	1110.23	1708.22
1507.08	2.8953	202.75	713.244	903.578	1102.08	1707.35
1508.64	1.674	203.5	717.3	916.018	1107.43	1705.81
1510.19	3.2445	205.578	710.964	912.266	1103.67	1709.08
1511.75	1.3134	203.329	715.506	907.774	1111.44	1707.48
1513.3	2.9433	204.427	718.65	908.984	1115.87	1703.57
1514.86	2.712	205.253	715.23	907.498	1111.16	1706.4
1516.41	3.2319	203.327	712.99	905.902	1107.62	1708.53
1517.97	2.3811	204.068	719.014	909.354	1114.27	1706.44
1519.52	2.4846	205.008	710.2	918.512	1107.37	1706.58
1521.08	2.8761	202.582	718.074	902.014	1113.31	1705.75
1522.63	1.8405	202.429	718.316	908.666	1111.62	1705.6
1524.19	1.8846	204.56	718.042	912.866	1112.61	1710.29
1525.74	2.3385	200.707	719.822	909.536	1105.45	1708
1527.29	2.91	205.618	712.78	912.074	1101.6	1705.43
1528.85	1.2888	203.846	714.736	907.004	1104.19	1709.28
1530.4	0.528	202.517	710.294	908.952	1109.97	1707.38
1531.95	1.6704	206.078	708.978	908.912	1110.57	1708
1533.5	0.879	202.225	716.508	913.246	1111.71	1706.03
1535.06	2.7516	204.596	708.632	910.468	1108.29	1705.95
1536.61	2.0307	204.713	724.302	913.384	1105.47	1709.66
1538.16	1.4058	202.822	713.834	904.192	1112.83	1706.37
1539.71	2.2188	203.618	718.68	910.312	1106.85	1707.87
1541.26	2.3706	202.427	715.934	912.014	1106.01	1708.74
1542.81	1.0038	204.139	719.572	909.934	1107.74	1704.86
1544.36	1.2591	203.186	708.614	915.484	1106.31	1709.55
1545.91	1.6071	203.118	714.154	908.326	1109.3	1704.41
1547.46	1.2852	203.263	715.862	908.764	1112.27	1704.65
1549.01	1.8156	203.846	713.118	914.254	1113.32	1708.05
1550.56	1.6797	203.762	714.17	912.766	1109.93	1705.75
1552.11	2.1135	204.785	724.706	909.384	1110.98	1705.67
1553.65	1.0299	201.382	713.742	911.696	1110.12	1707.16
1555.2	2.4099	204.834	717.944	912.738	1108.63	1710.55
1556.75	1.4205	202.095	729.704	913.14	1117.87	1708.56
1558.3	2.2305	205.541	725.062	912.918	1108.81	1708.16
1559.84	1.155	203.482	722.976	913.354	1110.51	1703.05
1561.39	1.0356	204.752	720.32	910.7	1107.22	1705.83
1562.94	1.9686	207.591	723.406	914.416	1107.79	1706.12
1564.48	0.5541	205.392	718.38	913.166	1111.58	1707.07
1566.03	0.8481	203.432	718.438	910.706	1111.01	1704.57
1567.57	1.2402	204.785	714.738	908.264	1104.79	1705.86
1569.12	2.0088	205.914	714.176	912.114	1116.2	1703.68
1570.66	0.8835	203.727	722.412	912.16	1110.57	1707.17
1572.21	1.7388	205.501	718.028	912.816	1104.3	1706.86
1573.75	1.7418	204.404	714.262	912.83	1108.73	1708.44
1575.3	1.3647	205.069	711.746	914.098	1113.77	1704.35
1576.84	0.795	204.402	714.254	912.824	1114.39	1707.81
1578.39	1.0704	205.487	720.512	912.15	1112.45	1704.01
1579.93	0.3012	205.458	715.398	913.966	1111.12	1708.39
1581.47	2.1741	205.423	710.274	910.098	1104.73	1701.75
1583.01	1.3089	204.73	717.748	907.498	1112.2	1705.81
1584.56	0.7338	204.712	725.254	906.194	1115.93	1706.42
1586.1	1.8684	204.936	715.192	906.832	1114.68	1704.53
1587.64	1.881	202.539	715.26	911.934	1104.68	1705.19
1589.18	1.4301	204.346	716.002	911.42	1106.05	1703.34
1590.72	0.8874	206.161	719.914	908.4	1112.49	1707.17
1592.26	1.7601	203.34	716.88	903.474	1106.3	1705.01
1593.81	1.302	204.694	720.112	914.272	1108.27	1700
1595.35	1.1193	205.37	715.102	912.416	1110.2	1704.74
1596.88	1.5933	205.814	716.368	911.79	1109.58	1704.11
1598.42	0.7413	203.385	715.104	908.634	1108.94	1705.37
1599.96	1.1217	202.948	716.376	911.798	1112.11	1705.38
1601.5	1.0329	204.064	723.346	917.506	1107.72	1705.71
1603.04	0	206.288	712.034	905.564	1110.92	1709.82
1604.58	1.1421	206.082	718.378	905.598	1110.33	1708.26
1606.12	1.1439	204.981	715.864	913.18	1104.66	1706.06
1607.66	1.8027	205.415	720.892	908.114	1107.79	1706.99
1609.19	0.8502	204.519	719.596	914.388	1112.81	1705.4
1610.73	0.6555	203.403	723.352	908.68	1100.79	1706.02
1612.27	0.6543	201.193	719.56	906.782	1115.29	1706.97
1613.81	0.657	204.731	716.42	908.058	1108.37	1706.66
1615.34	2.1753	204.74	715.182	915.652	1107.13	1706.35
1616.88	0.9471	206.29	713.3	907.462	1108.4	1706.99
1618.42	0.0921	207.166	715.174	915.644	1107.12	1705.4
1619.95	0.3669	203.394	718.28	908.024	1110.23	1707.28
1621.49	0.9216	203.807	718.84	907.954	1107.63	1707.56
1623.02	1.002	203.337	720.024	914.814	1112.6	1706.59
1624.56	0.8946	204.633	714.28	909.7	1101.18	1706.24
1626.09	0.882	205.268	720.514	912.782	1114.35	1705.9
1627.62	1.6239	205.899	714.768	908.926	1107.97	1705.56
1629.16	0.0939	206.079	727.262	906.308	1112.9	1707.72
1630.69	0.4476	203.384	720.832	912.47	1113.4	1707.67
1632.23	2.3046	204.642	719.41	914.822	1112.6	1703.83
1633.76	1.5174	204.793	716.72	908.988	1108.65	1710.68
1635.29	1.2042	204.509	725.35	919.504	1112.88	1709.67
1636.82	0.9906	205.774	722.7	910.574	1110.23	1706.48
1638.36	1.2537	204.196	714.434	907.33	1106.36	1708.32
1639.89	0.9555	203.723	715.604	913.518	1118.19	1711.11
1641.42	1.9737	204.346	715.516	912.8	1103.67	1706.05
1642.95	0.4488	204.743	719.172	915.2	1113.6	1712.91
1644.48	1.6485	207.986	724.688	902.544	1112.84	1709.1
1646.01	0.7806	205.088	717.05	911.824	1115.85	1707.17
1647.54	1.3269	205.708	719.46	913.608	1110.12	1708.07
1649.07	1.5036	203.274	723.782	911.668	1109.43	1707.42
1650.6	1.7775	202.82	723.74	908.498	1108.76	1708.97
1652.13	1.2972	205.863	725.558	912.818	1111.83	1707.7
1653.66	2.0256	204.721	724.808	910.822	1111.71	1705.46
1655.19	1.7055	205.297	720.848	913.116	1115.25	1711.32
1656.72	0.9027	205.184	720.56	906.584	1113.71	1704.65
1658.25	1.8708	203.745	722.096	910.622	1117.11	1707.33
1659.78	1.0626	204.273	722.392	911.544	1112.41	1707.2
1661.3	0.2667	207.218	718.386	909.41	1117.11	1711.76
1662.83	1.3527	205.839	717.582	907.984	1115.68	1708.27
1664.36	0.3087	203.625	718.104	914.102	1103.14	1709.47
1665.89	1.2336	206.436	714.956	914.06	1111.18	1708.21
1667.41	1.4154	207.297	714.932	911.55	1121.72	1710.07
1668.94	0.5676	206.408	721.098	920.2	1117.32	1709.42
1670.47	1.2951	205.716	717.892	918.236	1109.76	1706.59
1671.99	0.8013	207.612	717.742	915.596	1114.58	1708.08
1673.52	0.9537	207.538	717.558	916.03	1114.39	1708.63
1675.04	1.1061	206.814	729.156	913.984	1116.06	1708.25
1676.57	1.5432	206.103	718.466	912.592	1109.09	1709.74
1678.09	0.5946	205.629	717.124	907.534	1107.74	1708.77
1679.62	1.14	206.686	725.108	918.614	1118.82	1709.05
1681.14	1.1307	206.45	715.77	915.468	1112.58	1709.03
1682.66	0.8415	203.827	720.664	915.408	1114.99	1708.39
1684.19	2.127	206.397	718.732	912.856	1118.63	1710.21
1685.71	1.9263	207.23	721.744	920.198	1115.45	1708.63
1687.23	1.1733	206.125	720.448	910.242	1114.15	1709.85
1688.76	2.0064	207.204	722.912	915.8	1116.62	1708.92
1690.28	1.737	207.223	724.198	917.702	1109.86	1709.56
1691.8	1.4751	206.175	723.67	914.082	1126.04	1709.59
1693.32	1.8645	205.781	719.436	919.752	1115	1708.08
1694.84	2.1564	207.326	720.746	916.11	1117.55	1710.28
1696.37	1.4169	207.983	718.286	913.032	1114.48	1708.12
1697.89	2.1522	208.833	725.056	915.466	1115.05	1712.74
1699.41	2.5998	205.548	718.776	920.948	1117.44	1710.85
1700.93	1.6503	210.051	719.282	919.592	1113.61	1709.88
1702.45	2.0007	205.027	724.118	912.676	1119.06	1713.85
1703.97	1.9848	206.725	725.886	907.028	1114.03	1709.8
1705.49	1.2363	208.008	725.232	910.7	1109.66	1707.62
1707.01	3.1878	209.749	722.166	915.67	1115.87	1707.94
1708.52	2.9259	209.351	725.962	914.52	1108.53	1705.81
1710.04	1.8375	206.373	719.91	909.704	1116.71	1705.86
1711.56	2.7024	206.651	718.828	913.572	1108.82	1709.94
1713.08	2.7312	207.145	726.412	924.254	1121.37	1710.31
1714.6	3.1284	210.669	724.69	924.394	1120.27	1710.37
1716.12	1.8495	207.463	724.192	913.98	1119.77	1709.49
1717.63	2.0586	209.683	718.736	923.408	1116.18	1711.71
1719.15	2.7375	207.136	718.882	908.666	1114.47	1709.59
1720.67	3.3297	209.815	725.888	916.914	1117.76	1712.15
1722.18	2.5278	207.936	729.192	914.002	1113.61	1709.43
1723.7	2.376	208.227	725.028	916.674	1115.66	1714.48
1725.21	2.4966	208.068	722.066	921.8	1122.03	1710.81
1726.73	1.8621	208.543	720.922	914.434	1112.18	1709.6
1728.24	3.4629	208.355	727.842	920.732	1120.35	1709.32
1729.76	3.1038	209.257	727.918	916.45	1114.82	1710.91
1731.28	2.8452	209.303	732.398	919.682	1124.28	1708.77
1732.79	4.1871	206.755	721.98	916.742	1113.87	1709.15
1734.3	3.0138	208.153	722.828	915.72	1113.47	1708.3
1735.82	2.592	208.907	725.572	915.968	1119.97	1709.96
1737.33	2.5422	207.907	720.81	914.952	1125.21	1709.43
1738.84	3.1404	210.39	722.874	918.268	1119.16	1711.69
1740.36	2.6955	208.471	723.628	922.778	1119.29	1714.25
1741.87	3.3663	210.472	721.824	917.222	1120.62	1710.21
1743.38	2.9037	208.734	735.004	905.99	1124.41	1712.1
1744.89	3.5655	210.277	733.778	912.9	1126.94	1711.17
1746.41	3.7593	208.536	729.428	914.808	1119.46	1710.87
1747.92	3.2982	209.212	729.472	916.732	1120.13	1714.33
1749.43	3.8706	210.984	720.126	924.292	1120.18	1707.78
1750.94	3.594	209.241	728.296	917.432	1120.21	1710.29
1752.45	3.4986	213.184	731.42	920.556	1120.2	1710.29
1753.96	4.1475	211.412	728.868	926.772	1123.28	1711.52
1755.47	3.5715	209.632	728.8	923.572	1123.22	1710.56
1756.98	2.8086	207.855	727.486	922.258	1122.53	1711.16
1758.49	4.3044	208.28	727.452	914.714	1115.61	1712.09
1760	3.9291	210.69	728.704	926.606	1116.23	1710.21
1761.51	5.0595	210.698	731.23	913.484	1120.64	1712.41
1763.02	2.9031	212.895	731.872	922.888	1114.39	1713.35
1764.53	4.7784	211.575	737.492	919.12	1128.78	1709.59
1766.03	3.3615	211.337	738.07	919.698	1134.36	1709.89
1767.54	4.9437	212.404	729.236	924.008	1121.77	1705.79
1769.05	5.0232	211.936	731.038	926.434	1129.82	1710.77
1770.56	4.3539	210.596	732.848	926.992	1124.13	1709.49
1772.06	4.4373	212.543	733.416	914.432	1127.82	1711.35
1773.57	4.0512	211.207	733.358	920	1121.51	1711.01
1775.08	5.1603	212.049	729.524	918.044	1125.8	1711.29
1776.58	5.2314	210.034	736.278	923.548	1120.68	1708.75
1778.09	5.3892	212.377	729.876	932.134	1119.28	1709.31
1779.6	5.0745	211.869	738.436	930.704	1125.96	1711.12
1781.1	6.1629	213.107	735.136	926.156	1133.88	1713.54
1782.6	4.8225	213.478	729.984	925.368	1129.35	1706.62
1784.11	4.9818	212.547	726.724	923.352	1127.33	1708.43
1785.61	4.5834	211.405	732.822	926.956	1121.59	1709.01
1787.12	5.493	212.444	733.318	921.852	1128.31	1710.83
1788.62	5.1885	212.61	730.7	925.456	1131.91	1710.78
1790.13	4.8825	214.948	734.914	922.83	1121.82	1710.41
1791.63	5.8794	211.19	731.656	924.544	1118.56	1709.73
1793.13	5.1954	213.515	729.006	926.242	1127.09	1710.91
1794.63	5.532	213.222	741.232	924.812	1122.55	1710.22
1796.14	6.9795	213.788	736.052	922.118	1124.19	1710.45
1797.64	5.5407	212.178	738.3	922.512	1124.58	1707.88

## Sheet: Fig.3a
Figure 3a	In-situ XPS spectra of Pr 4f
B.E. (eV)						B.E. (eV)						B.E. (eV)						B.E. (eV)
Li2CO3-LaPrO3 oxidized						Li2CO3-LaPrO3 under CH4						LaPrO3 O oxidized						LaPrO3 O under CH4
985	8966.5	8967.4	8966.79	8966.5	8967.68	985	6375.65	6376.59	6375.85	6375.65	6376.79	985	8877.56	8878.91	8877.86	8877.56	8879.21	985	4883.89	4884.67	4884.08	4883.89	4884.85
984.975	8965.93	8966.83	8966.21	8965.93	8967.11	984.975	6374.64	6375.58	6374.84	6374.64	6375.78	984.975	8874.44	8875.79	8874.74	8874.44	8876.09	984.975	4886.45	4887.23	4886.63	4886.45	4887.41
984.95	8961.58	8962.48	8961.87	8961.58	8962.77	984.95	6374.91	6375.85	6375.11	6374.91	6376.05	984.95	8878.06	8879.42	8878.36	8878.06	8879.72	984.95	4887.86	4888.64	4888.05	4887.86	4888.82
984.925	8960.03	8960.94	8960.32	8960.03	8961.22	984.925	6378.77	6379.72	6378.98	6378.77	6379.92	984.925	8880.26	8881.61	8880.56	8880.26	8881.91	984.925	4892.68	4893.46	4892.86	4892.68	4893.64
984.9	8954.2	8955.1	8954.48	8954.2	8955.38	984.9	6379.77	6380.71	6379.98	6379.77	6380.92	984.9	8880.92	8882.28	8881.22	8880.92	8882.58	984.9	4897.22	4898	4897.4	4897.22	4898.18
984.875	8952.83	8953.73	8953.11	8952.83	8954.01	984.875	6375.55	6376.49	6375.75	6375.55	6376.7	984.875	8882.19	8883.55	8882.49	8882.19	8883.85	984.875	4900.57	4901.35	4900.75	4900.57	4901.53
984.85	8948.12	8949.03	8948.41	8948.12	8949.31	984.85	6368.48	6369.43	6368.69	6368.48	6369.64	984.85	8885.88	8887.24	8886.18	8885.88	8887.54	984.85	4903.39	4904.16	4903.57	4903.39	4904.35
984.825	8948.64	8949.55	8948.93	8948.64	8949.83	984.825	6361.29	6362.24	6361.5	6361.29	6362.45	984.825	8889.36	8890.72	8889.66	8889.36	8891.02	984.825	4908.71	4909.49	4908.89	4908.71	4909.67
984.8	8949.6	8950.5	8949.88	8949.6	8950.79	984.8	6356.82	6357.77	6357.03	6356.82	6357.98	984.8	8886.51	8887.87	8886.81	8886.51	8888.17	984.8	4911.11	4911.89	4911.29	4911.11	4912.07
984.775	8947.58	8948.49	8947.87	8947.58	8948.77	984.775	6352.14	6353.09	6352.35	6352.14	6353.29	984.775	8880.82	8882.18	8881.12	8880.82	8882.48	984.775	4912.62	4913.4	4912.8	4912.62	4913.58
984.75	8946.64	8947.55	8946.93	8946.64	8947.83	984.75	6346.33	6347.28	6346.54	6346.33	6347.49	984.75	8879.66	8881.02	8879.96	8879.66	8881.32	984.75	4909.71	4910.49	4909.9	4909.71	4910.68
984.725	8948.72	8949.62	8949	8948.72	8949.91	984.725	6341.94	6342.89	6342.14	6341.94	6343.09	984.725	8879.12	8880.49	8879.42	8879.12	8880.79	984.725	4909.98	4910.76	4910.16	4909.98	4910.94
984.7	8940.3	8941.2	8940.58	8940.3	8941.49	984.7	6336.26	6337.21	6336.46	6336.26	6337.41	984.7	8880.22	8881.59	8880.52	8880.22	8881.89	984.7	4913.05	4913.84	4913.24	4913.05	4914.02
984.675	8934.25	8935.16	8934.53	8934.25	8935.44	984.675	6333.43	6334.38	6333.64	6333.43	6334.59	984.675	8877.09	8878.46	8877.39	8877.09	8878.76	984.675	4912.02	4912.8	4912.2	4912.02	4912.99
984.65	8928.37	8929.28	8928.66	8928.37	8929.57	984.65	6325.95	6326.9	6326.16	6325.95	6327.11	984.65	8878.16	8879.53	8878.46	8878.16	8879.83	984.65	4912.98	4913.77	4913.16	4912.98	4913.95
984.625	8923.95	8924.86	8924.23	8923.95	8925.14	984.625	6317.21	6318.16	6317.42	6317.21	6318.37	984.625	8879.42	8880.79	8879.72	8879.42	8881.1	984.625	4913.67	4914.45	4913.85	4913.67	4914.63
984.6	8922.85	8923.77	8923.14	8922.85	8924.05	984.6	6314.49	6315.45	6314.7	6314.49	6315.66	984.6	8881.37	8882.74	8881.67	8881.37	8883.05	984.6	4912.88	4913.67	4913.06	4912.88	4913.85
984.575	8919.81	8920.72	8920.09	8919.81	8921.01	984.575	6314.54	6315.5	6314.75	6314.54	6315.71	984.575	8883.55	8884.92	8883.85	8883.55	8885.23	984.575	4909.91	4910.7	4910.1	4909.91	4910.88
984.55	8920.03	8920.94	8920.31	8920.03	8921.23	984.55	6305.81	6306.76	6306.02	6305.81	6306.97	984.55	8883.08	8884.46	8883.38	8883.08	8884.76	984.55	4906.85	4907.64	4907.04	4906.85	4907.82
984.525	8920.48	8921.4	8920.77	8920.48	8921.68	984.525	6300.34	6301.3	6300.55	6300.34	6301.51	984.525	8882.04	8883.42	8882.34	8882.04	8883.72	984.525	4906.5	4907.29	4906.69	4906.5	4907.48
984.5	8920.93	8921.84	8921.21	8920.93	8922.13	984.5	6299.95	6300.91	6300.16	6299.95	6301.12	984.5	8882.7	8884.07	8883	8882.7	8884.38	984.5	4910.21	4911	4910.4	4910.21	4911.19
984.475	8921.35	8922.27	8921.64	8921.35	8922.55	984.475	6298.15	6299.11	6298.36	6298.15	6299.32	984.475	8879.98	8881.36	8880.29	8879.98	8881.67	984.475	4915.64	4916.43	4915.82	4915.64	4916.61
984.45	8919.38	8920.3	8919.67	8919.38	8920.58	984.45	6299.64	6300.6	6299.85	6299.64	6300.81	984.45	8877.14	8878.52	8877.45	8877.14	8878.83	984.45	4915.27	4916.06	4915.45	4915.27	4916.24
984.425	8918.45	8919.37	8918.74	8918.45	8919.66	984.425	6300.64	6301.61	6300.85	6300.64	6301.82	984.425	8878.47	8879.86	8878.78	8878.47	8880.16	984.425	4917.9	4918.69	4918.08	4917.9	4918.87
984.4	8916.82	8917.74	8917.11	8916.82	8918.03	984.4	6301.04	6302	6301.25	6301.04	6302.21	984.4	8880.72	8882.11	8881.03	8880.72	8882.41	984.4	4919.23	4920.03	4919.42	4919.23	4920.21
984.375	8917.91	8918.83	8918.19	8917.91	8919.11	984.375	6303.07	6304.03	6303.28	6303.07	6304.24	984.375	8885.37	8886.75	8885.67	8885.37	8887.06	984.375	4915.01	4915.81	4915.2	4915.01	4915.99
984.35	8916.53	8917.45	8916.82	8916.53	8917.74	984.35	6300.33	6301.29	6300.54	6300.33	6301.5	984.35	8888.46	8889.85	8888.77	8888.46	8890.15	984.35	4917.41	4918.2	4917.59	4917.41	4918.39
984.325	8917.68	8918.61	8917.97	8917.68	8918.89	984.325	6297.29	6298.25	6297.5	6297.29	6298.46	984.325	8890.92	8892.31	8891.23	8890.92	8892.62	984.325	4920.95	4921.75	4921.14	4920.95	4921.93
984.3	8917.3	8918.22	8917.59	8917.3	8918.51	984.3	6297.13	6298.1	6297.34	6297.13	6298.31	984.3	8892.71	8894.1	8893.02	8892.71	8894.41	984.3	4923.13	4923.92	4923.31	4923.13	4924.11
984.275	8920.53	8921.45	8920.82	8920.53	8921.74	984.275	6294.68	6295.65	6294.89	6294.68	6295.86	984.275	8895.14	8896.53	8895.44	8895.14	8896.83	984.275	4923.21	4924	4923.39	4923.21	4924.19
984.25	8922.84	8923.77	8923.13	8922.84	8924.06	984.25	6292.98	6293.95	6293.2	6292.98	6294.16	984.25	8901.3	8902.69	8901.6	8901.3	8902.99	984.25	4921.03	4921.82	4921.21	4921.03	4922.01
984.225	8925.06	8925.99	8925.35	8925.06	8926.28	984.225	6291.62	6292.59	6291.84	6291.62	6292.8	984.225	8906.16	8907.55	8906.47	8906.16	8907.86	984.225	4926.51	4927.31	4926.69	4926.51	4927.49
984.2	8922.77	8923.69	8923.05	8922.77	8923.98	984.2	6288.12	6289.09	6288.33	6288.12	6289.3	984.2	8906.42	8907.81	8906.73	8906.42	8908.12	984.2	4932.76	4933.56	4932.95	4932.76	4933.74
984.175	8928.21	8929.14	8928.5	8928.21	8929.42	984.175	6286.52	6287.49	6286.73	6286.52	6287.7	984.175	8911.65	8913.04	8911.95	8911.65	8913.35	984.175	4935.5	4936.3	4935.68	4935.5	4936.48
984.15	8929.75	8930.67	8930.04	8929.75	8930.96	984.15	6290.74	6291.71	6290.95	6290.74	6291.92	984.15	8918.18	8919.58	8918.49	8918.18	8919.89	984.15	4933.76	4934.56	4933.94	4933.76	4934.74
984.125	8926.21	8927.14	8926.5	8926.21	8927.43	984.125	6289.63	6290.6	6289.84	6289.63	6290.81	984.125	8916.12	8917.52	8916.43	8916.12	8917.83	984.125	4933.85	4934.65	4934.04	4933.85	4934.84
984.1	8922.33	8923.26	8922.62	8922.33	8923.55	984.1	6286.29	6287.26	6286.5	6286.29	6287.48	984.1	8916.1	8917.5	8916.41	8916.1	8917.81	984.1	4936	4936.8	4936.18	4936	4936.99
984.075	8923.65	8924.58	8923.94	8923.65	8924.87	984.075	6289.88	6290.86	6290.1	6289.88	6291.07	984.075	8916.96	8918.36	8917.27	8916.96	8918.67	984.075	4937.68	4938.48	4937.86	4937.68	4938.67
984.05	8926.48	8927.41	8926.77	8926.48	8927.7	984.05	6293.08	6294.06	6293.3	6293.08	6294.27	984.05	8918.45	8919.85	8918.76	8918.45	8920.16	984.05	4937.93	4938.73	4938.12	4937.93	4938.92
984.025	8922.92	8923.85	8923.21	8922.92	8924.14	984.025	6290.96	6291.93	6291.17	6290.96	6292.15	984.025	8917.32	8918.72	8917.63	8917.32	8919.03	984.025	4942.3	4943.1	4942.49	4942.3	4943.29
984	8918.44	8919.37	8918.73	8918.44	8919.66	984	6291.99	6292.97	6292.21	6291.99	6293.18	984	8918.76	8920.17	8919.07	8918.76	8920.48	984	4945	4945.8	4945.19	4945	4945.99
983.975	8918.84	8919.77	8919.13	8918.84	8920.06	983.975	6296.78	6297.76	6296.99	6296.78	6297.97	983.975	8919.97	8921.38	8920.28	8919.97	8921.68	983.975	4945.12	4945.93	4945.31	4945.12	4946.11
983.95	8920.66	8921.6	8920.95	8920.66	8921.89	983.95	6299.94	6300.92	6300.15	6299.94	6301.13	983.95	8915.77	8917.18	8916.08	8915.77	8917.49	983.95	4943.11	4943.92	4943.3	4943.11	4944.11
983.925	8914.73	8915.67	8915.03	8914.73	8915.96	983.925	6297.79	6298.77	6298	6297.79	6298.98	983.925	8906.76	8908.17	8907.07	8906.76	8908.48	983.925	4942.3	4943.11	4942.49	4942.3	4943.3
983.9	8913.76	8914.69	8914.05	8913.76	8914.99	983.9	6299.45	6300.43	6299.66	6299.45	6300.64	983.9	8907.2	8908.62	8907.51	8907.2	8908.93	983.9	4943.38	4944.19	4943.57	4943.38	4944.38
983.875	8913.99	8914.93	8914.28	8913.99	8915.22	983.875	6305.22	6306.2	6305.43	6305.22	6306.41	983.875	8905.53	8906.94	8905.84	8905.53	8907.25	983.875	4936.94	4937.75	4937.13	4936.94	4937.94
983.85	8920.42	8921.36	8920.71	8920.42	8921.65	983.85	6308.93	6309.91	6309.14	6308.93	6310.13	983.85	8905.14	8906.55	8905.45	8905.14	8906.86	983.85	4931.23	4932.04	4931.42	4931.23	4932.23
983.825	8928.35	8929.29	8928.64	8928.35	8929.58	983.825	6309.09	6310.07	6309.3	6309.09	6310.29	983.825	8900.13	8901.54	8900.44	8900.13	8901.85	983.825	4930.32	4931.13	4930.51	4930.32	4931.32
983.8	8932.6	8933.54	8932.89	8932.6	8933.83	983.8	6309.28	6310.26	6309.49	6309.28	6310.48	983.8	8896.14	8897.56	8896.46	8896.14	8897.87	983.8	4929.01	4929.82	4929.2	4929.01	4930.01
983.775	8938.01	8938.95	8938.3	8938.01	8939.24	983.775	6312.12	6313.1	6312.33	6312.12	6313.32	983.775	8893.47	8894.88	8893.78	8893.47	8895.2	983.775	4931.37	4932.19	4931.56	4931.37	4932.37
983.75	8944.7	8945.64	8944.99	8944.7	8945.93	983.75	6311.73	6312.71	6311.94	6311.73	6312.93	983.75	8898.02	8899.44	8898.33	8898.02	8899.75	983.75	4935.5	4936.31	4935.69	4935.5	4936.5
983.725	8948.64	8949.59	8948.94	8948.64	8949.88	983.725	6307.57	6308.55	6307.78	6307.57	6308.77	983.725	8904.94	8906.36	8905.25	8904.94	8906.67	983.725	4944.71	4945.53	4944.9	4944.71	4945.72
983.7	8959.47	8960.42	8959.77	8959.47	8960.71	983.7	6307.67	6308.66	6307.89	6307.67	6308.88	983.7	8909.25	8910.68	8909.57	8909.25	8910.99	983.7	4953.4	4954.21	4953.59	4953.4	4954.4
983.675	8963.53	8964.47	8963.82	8963.53	8964.77	983.675	6307.11	6308.1	6307.33	6307.11	6308.32	983.675	8906.2	8907.63	8906.51	8906.2	8907.94	983.675	4959.21	4960.03	4959.4	4959.21	4960.22
983.65	8974.05	8975	8974.35	8974.05	8975.3	983.65	6309.29	6310.28	6309.5	6309.29	6310.49	983.65	8900.33	8901.75	8900.64	8900.33	8902.07	983.65	4962.34	4963.16	4962.53	4962.34	4963.35
983.625	8981.22	8982.17	8981.52	8981.22	8982.47	983.625	6316.45	6317.44	6316.66	6316.45	6317.65	983.625	8898.86	8900.28	8899.17	8898.86	8900.6	983.625	4964.05	4964.86	4964.24	4964.05	4965.05
983.6	8984.66	8985.61	8984.96	8984.66	8985.91	983.6	6332.95	6333.94	6333.17	6332.95	6334.16	983.6	8901.81	8903.24	8902.12	8901.81	8903.55	983.6	4968.76	4969.58	4968.95	4968.76	4969.77
983.575	8988.23	8989.18	8988.53	8988.23	8989.47	983.575	6344.1	6345.1	6344.32	6344.1	6345.31	983.575	8897.64	8899.07	8897.96	8897.64	8899.39	983.575	4963.86	4964.68	4964.05	4963.86	4964.87
983.55	8994.4	8995.35	8994.69	8994.4	8995.64	983.55	6350.38	6351.38	6350.6	6350.38	6351.59	983.55	8900.71	8902.14	8901.03	8900.71	8902.46	983.55	4959.55	4960.37	4959.74	4959.55	4960.56
983.525	9001.4	9002.35	9001.69	9001.4	9002.64	983.525	6358.04	6359.03	6358.25	6358.04	6359.25	983.525	8901.1	8902.54	8901.42	8901.1	8902.85	983.525	4959.67	4960.49	4959.86	4959.67	4960.68
983.5	9008.1	9009.05	9008.4	9008.1	9009.35	983.5	6355.75	6356.75	6355.97	6355.75	6356.96	983.5	8902.56	8903.99	8902.87	8902.56	8904.31	983.5	4960.33	4961.15	4960.52	4960.33	4961.34
983.475	9010.67	9011.62	9010.96	9010.67	9011.92	983.475	6361.79	6362.79	6362.01	6361.79	6363	983.475	8907.71	8909.14	8908.02	8907.71	8909.46	983.475	4965.9	4966.72	4966.09	4965.9	4966.92
983.45	9013.16	9014.12	9013.46	9013.16	9014.42	983.45	6366.71	6367.71	6366.93	6366.71	6367.93	983.45	8912.61	8914.04	8912.92	8912.61	8914.36	983.45	4964.64	4965.47	4964.83	4964.64	4965.66
983.425	9012.67	9013.63	9012.97	9012.67	9013.93	983.425	6365.82	6366.81	6366.03	6365.82	6367.03	983.425	8910.19	8911.63	8910.51	8910.19	8911.95	983.425	4967.74	4968.57	4967.94	4967.74	4968.76
983.4	9017.27	9018.23	9017.57	9017.27	9018.53	983.4	6374.61	6375.61	6374.82	6374.61	6375.82	983.4	8924.06	8925.5	8924.38	8924.06	8925.82	983.4	4965.55	4966.37	4965.74	4965.55	4966.56
983.375	9017.76	9018.71	9018.05	9017.76	9019.01	983.375	6381.49	6382.49	6381.71	6381.49	6382.71	983.375	8929.48	8930.92	8929.8	8929.48	8931.24	983.375	4964.77	4965.59	4964.96	4964.77	4965.79
983.35	9020.11	9021.07	9020.41	9020.11	9021.37	983.35	6380.43	6381.44	6380.65	6380.43	6381.65	983.35	8928.03	8929.47	8928.35	8928.03	8929.79	983.35	4969.29	4970.12	4969.48	4969.29	4970.31
983.325	9029.09	9030.05	9029.39	9029.09	9030.35	983.325	6378.43	6379.43	6378.65	6378.43	6379.65	983.325	8924.8	8926.24	8925.11	8924.8	8926.56	983.325	4970.24	4971.07	4970.44	4970.24	4971.26
983.3	9031.17	9032.13	9031.47	9031.17	9032.43	983.3	6382.57	6383.58	6382.79	6382.57	6383.8	983.3	8919.93	8921.38	8920.25	8919.93	8921.7	983.3	4970.51	4971.34	4970.7	4970.51	4971.53
983.275	9032.26	9033.23	9032.56	9032.26	9033.52	983.275	6386.69	6387.7	6386.91	6386.69	6387.92	983.275	8922.98	8924.43	8923.3	8922.98	8924.74	983.275	4971.48	4972.31	4971.68	4971.48	4972.5
983.25	9031.34	9032.3	9031.64	9031.34	9032.6	983.25	6386.67	6387.68	6386.89	6386.67	6387.9	983.25	8930.92	8932.37	8931.24	8930.92	8932.69	983.25	4971.95	4972.77	4972.14	4971.95	4972.97
983.225	9028.25	9029.22	9028.55	9028.25	9029.51	983.225	6392.99	6394	6393.21	6392.99	6394.22	983.225	8940.28	8941.73	8940.6	8940.28	8942.05	983.225	4974.08	4974.91	4974.28	4974.08	4975.11
983.2	9019.66	9020.62	9019.96	9019.66	9020.92	983.2	6400.41	6401.42	6400.63	6400.41	6401.64	983.2	8949.34	8950.79	8949.66	8949.34	8951.11	983.2	4976.02	4976.85	4976.22	4976.02	4977.05
983.175	9018.26	9019.22	9018.56	9018.26	9019.52	983.175	6401.2	6402.21	6401.42	6401.2	6402.43	983.175	8954.84	8956.29	8955.16	8954.84	8956.61	983.175	4978.66	4979.49	4978.85	4978.66	4979.68
983.15	9018.41	9019.38	9018.71	9018.41	9019.68	983.15	6390.34	6391.35	6390.56	6390.34	6391.57	983.15	8955.91	8957.36	8956.22	8955.91	8957.68	983.15	4979.32	4980.15	4979.51	4979.32	4980.34
983.125	9020.79	9021.76	9021.09	9020.79	9022.06	983.125	6382.72	6383.74	6382.94	6382.72	6383.96	983.125	8954.27	8955.73	8954.59	8954.27	8956.05	983.125	4980.11	4980.94	4980.31	4980.11	4981.14
983.1	9018.35	9019.32	9018.65	9018.35	9019.62	983.1	6379.9	6380.91	6380.12	6379.9	6381.13	983.1	8950.72	8952.17	8951.04	8950.72	8952.49	983.1	4980.12	4980.95	4980.31	4980.12	4981.14
983.075	9018.08	9019.05	9018.39	9018.08	9019.35	983.075	6381.61	6382.63	6381.83	6381.61	6382.85	983.075	8944.28	8945.74	8944.6	8944.28	8946.06	983.075	4981.89	4982.72	4982.08	4981.89	4982.92
983.05	9015.42	9016.39	9015.72	9015.42	9016.69	983.05	6384.33	6385.34	6384.55	6384.33	6385.57	983.05	8940.12	8941.58	8940.44	8940.12	8941.9	983.05	4976.18	4977.02	4976.38	4976.18	4977.21
983.025	9007.08	9008.05	9007.38	9007.08	9008.35	983.025	6384.19	6385.2	6384.41	6384.19	6385.43	983.025	8941.3	8942.76	8941.62	8941.3	8943.08	983.025	4973.21	4974.04	4973.4	4973.21	4974.24
983	9004.22	9005.19	9004.52	9004.22	9005.49	983	6388.69	6389.71	6388.91	6388.69	6389.93	983	8950.17	8951.63	8950.49	8950.17	8951.95	983	4972.65	4973.48	4972.84	4972.65	4973.68
982.975	8998.69	8999.66	8998.99	8998.69	8999.97	982.975	6391.64	6392.66	6391.86	6391.64	6392.88	982.975	8956.67	8958.13	8956.99	8956.67	8958.45	982.975	4976.86	4977.7	4977.06	4976.86	4977.89
982.95	8994.81	8995.78	8995.11	8994.81	8996.09	982.95	6390.62	6391.64	6390.84	6390.62	6391.86	982.95	8963.04	8964.5	8963.36	8963.04	8964.82	982.95	4975.32	4976.16	4975.52	4975.32	4976.36
982.925	8999.17	9000.14	8999.47	8999.17	9000.44	982.925	6395.95	6396.97	6396.17	6395.95	6397.19	982.925	8963.12	8964.59	8963.44	8963.12	8964.91	982.925	4970.87	4971.71	4971.06	4970.87	4971.9
982.9	9001.38	9002.36	9001.69	9001.38	9002.66	982.9	6394.44	6395.46	6394.66	6394.44	6395.68	982.9	8966.28	8967.75	8966.6	8966.28	8968.07	982.9	4972.06	4972.9	4972.26	4972.06	4973.1
982.875	9005.15	9006.13	9005.46	9005.15	9006.43	982.875	6402.04	6403.06	6402.26	6402.04	6403.28	982.875	8967.71	8969.18	8968.03	8967.71	8969.5	982.875	4971.19	4972.04	4971.39	4971.19	4972.23
982.85	9010.28	9011.26	9010.59	9010.28	9011.57	982.85	6410.09	6411.12	6410.32	6410.09	6411.34	982.85	8972.43	8973.9	8972.75	8972.43	8974.22	982.85	4971.05	4971.89	4971.25	4971.05	4972.09
982.825	9003.97	9004.95	9004.27	9003.97	9005.25	982.825	6414.4	6415.42	6414.62	6414.4	6415.64	982.825	8976.06	8977.53	8976.38	8976.06	8977.85	982.825	4973.38	4974.22	4973.57	4973.38	4974.42
982.8	9008.47	9009.45	9008.78	9008.47	9009.76	982.8	6414.48	6415.51	6414.7	6414.48	6415.73	982.8	8976.17	8977.64	8976.49	8976.17	8977.96	982.8	4975.73	4976.57	4975.92	4975.73	4976.77
982.775	9007.41	9008.39	9007.72	9007.41	9008.7	982.775	6423.42	6424.44	6423.64	6423.42	6424.67	982.775	8979.17	8980.64	8979.49	8979.17	8980.97	982.775	4981.45	4982.29	4981.64	4981.45	4982.49
982.75	9006.05	9007.04	9006.36	9006.05	9007.34	982.75	6426.34	6427.37	6426.57	6426.34	6427.59	982.75	8983.87	8985.35	8984.2	8983.87	8985.67	982.75	4989.54	4990.39	4989.74	4989.54	4990.58
982.725	9008.12	9009.1	9008.42	9008.12	9009.4	982.725	6429.09	6430.12	6429.31	6429.09	6430.34	982.725	8985.59	8987.07	8985.91	8985.59	8987.39	982.725	4987.89	4988.73	4988.08	4987.89	4988.93
982.7	9010.38	9011.36	9010.68	9010.38	9011.67	982.7	6433.22	6434.25	6433.45	6433.22	6434.47	982.7	8996.86	8998.34	8997.18	8996.86	8998.66	982.7	4985.33	4986.17	4985.52	4985.33	4986.37
982.675	9021.06	9022.05	9021.37	9021.06	9022.35	982.675	6429.45	6430.48	6429.67	6429.45	6430.7	982.675	9009.68	9011.16	9010	9009.68	9011.48	982.675	4988.67	4989.52	4988.87	4988.67	4989.72
982.65	9026.45	9027.44	9026.76	9026.45	9027.75	982.65	6424	6425.03	6424.22	6424	6425.25	982.65	9014.16	9015.65	9014.49	9014.16	9015.97	982.65	4987.47	4988.31	4987.66	4987.47	4988.51
982.625	9034.61	9035.59	9034.91	9034.61	9035.9	982.625	6421.39	6422.42	6421.61	6421.39	6422.64	982.625	9018.88	9020.37	9019.21	9018.88	9020.69	982.625	4989.26	4990.11	4989.45	4989.26	4990.3
982.6	9035.55	9036.54	9035.86	9035.55	9036.85	982.6	6421.1	6422.14	6421.33	6421.1	6422.36	982.6	9024.01	9025.5	9024.33	9024.01	9025.82	982.6	4998.31	4999.16	4998.51	4998.31	4999.36
982.575	9040.95	9041.94	9041.26	9040.95	9042.24	982.575	6420.66	6421.7	6420.89	6420.66	6421.92	982.575	9032.73	9034.21	9033.05	9032.73	9034.54	982.575	5001.04	5001.89	5001.23	5001.04	5002.08
982.55	9039.86	9040.85	9040.17	9039.86	9041.16	982.55	6422.18	6423.22	6422.41	6422.18	6423.44	982.55	9038.72	9040.21	9039.04	9038.72	9040.53	982.55	4997.79	4998.64	4997.99	4997.79	4998.84
982.525	9044.25	9045.24	9044.56	9044.25	9045.55	982.525	6421.87	6422.9	6422.09	6421.87	6423.13	982.525	9047.95	9049.44	9048.28	9047.95	9049.77	982.525	4995.62	4996.48	4995.82	4995.62	4996.67
982.5	9046.67	9047.66	9046.98	9046.67	9047.97	982.5	6425.63	6426.66	6425.85	6425.63	6426.89	982.5	9055.31	9056.8	9055.64	9055.31	9057.13	982.5	4998.23	4999.08	4998.43	4998.23	4999.28
982.475	9045.22	9046.21	9045.53	9045.22	9046.52	982.475	6425.52	6426.56	6425.75	6425.52	6426.78	982.475	9052.76	9054.26	9053.09	9052.76	9054.58	982.475	5002.48	5003.33	5002.67	5002.48	5003.53
982.45	9045.16	9046.16	9045.47	9045.16	9046.47	982.45	6425.05	6426.09	6425.27	6425.05	6426.31	982.45	9055.33	9056.83	9055.66	9055.33	9057.15	982.45	5002.3	5003.16	5002.5	5002.3	5003.36
982.425	9052.25	9053.25	9052.56	9052.25	9053.56	982.425	6426.96	6428	6427.19	6426.96	6428.23	982.425	9060.53	9062.03	9060.86	9060.53	9062.35	982.425	4996.82	4997.68	4997.02	4996.82	4997.88
982.4	9056.82	9057.81	9057.13	9056.82	9058.12	982.4	6427.31	6428.35	6427.54	6427.31	6428.58	982.4	9057.27	9058.76	9057.59	9057.27	9059.09	982.4	4993.59	4994.44	4993.79	4993.59	4994.64
982.375	9065.28	9066.28	9065.59	9065.28	9066.59	982.375	6421.89	6422.93	6422.11	6421.89	6423.15	982.375	9053.06	9054.56	9053.39	9053.06	9054.88	982.375	4997.76	4998.62	4997.96	4997.76	4998.82
982.35	9073.94	9074.94	9074.25	9073.94	9075.25	982.35	6422.76	6423.8	6422.98	6422.76	6424.03	982.35	9054.86	9056.36	9055.18	9054.86	9056.69	982.35	4997.75	4998.61	4997.95	4997.75	4998.81
982.325	9086.59	9087.58	9086.9	9086.59	9087.89	982.325	6425.74	6426.79	6425.97	6425.74	6427.01	982.325	9058.58	9060.08	9058.91	9058.58	9060.41	982.325	4998.3	4999.16	4998.5	4998.3	4999.36
982.3	9094.4	9095.4	9094.71	9094.4	9095.71	982.3	6425.84	6426.89	6426.07	6425.84	6427.12	982.3	9061.58	9063.08	9061.91	9061.58	9063.41	982.3	5002	5002.87	5002.2	5002	5003.06
982.275	9093.58	9094.58	9093.89	9093.58	9094.89	982.275	6422.71	6423.75	6422.93	6422.71	6423.98	982.275	9063.4	9064.91	9063.73	9063.4	9065.24	982.275	5004.29	5005.15	5004.49	5004.29	5005.35
982.25	9103.54	9104.54	9103.85	9103.54	9104.85	982.25	6422.54	6423.59	6422.77	6422.54	6423.82	982.25	9071.61	9073.11	9071.94	9071.61	9073.44	982.25	5006.15	5007.01	5006.35	5006.15	5007.21
982.225	9118.39	9119.39	9118.7	9118.39	9119.7	982.225	6426.55	6427.6	6426.78	6426.55	6427.82	982.225	9072.17	9073.68	9072.5	9072.17	9074.01	982.225	5008.48	5009.34	5008.68	5008.48	5009.54
982.2	9133.05	9134.06	9133.37	9133.05	9134.37	982.2	6428.7	6429.75	6428.93	6428.7	6429.98	982.2	9073.23	9074.74	9073.56	9073.23	9075.07	982.2	5010.06	5010.92	5010.26	5010.06	5011.12
982.175	9142.57	9143.58	9142.88	9142.57	9143.89	982.175	6427.91	6428.96	6428.14	6427.91	6429.19	982.175	9081.92	9083.43	9082.25	9081.92	9083.76	982.175	5012.25	5013.11	5012.45	5012.25	5013.31
982.15	9154.47	9155.48	9154.78	9154.47	9155.79	982.15	6437.94	6438.99	6438.16	6437.94	6439.21	982.15	9090.23	9091.75	9090.56	9090.23	9092.08	982.15	5004.57	5005.44	5004.77	5004.57	5005.64
982.125	9172.1	9173.11	9172.41	9172.1	9173.42	982.125	6442.44	6443.5	6442.67	6442.44	6443.72	982.125	9094.18	9095.69	9094.51	9094.18	9096.02	982.125	5006.83	5007.7	5007.03	5006.83	5007.9
982.1	9186.04	9187.04	9186.35	9186.04	9187.36	982.1	6439.71	6440.76	6439.93	6439.71	6440.99	982.1	9097.02	9098.53	9097.35	9097.02	9098.86	982.1	5011.08	5011.94	5011.28	5011.08	5012.14
982.075	9198.36	9199.37	9198.67	9198.36	9199.68	982.075	6443.82	6444.87	6444.04	6443.82	6445.1	982.075	9095.56	9097.08	9095.89	9095.56	9097.41	982.075	5013.54	5014.41	5013.74	5013.54	5014.61
982.05	9212.73	9213.74	9213.05	9212.73	9214.06	982.05	6449.99	6451.05	6450.22	6449.99	6451.28	982.05	9097.84	9099.36	9098.17	9097.84	9099.69	982.05	5014.03	5014.89	5014.23	5014.03	5015.1
982.025	9215.12	9216.13	9215.44	9215.12	9216.45	982.025	6455.39	6456.44	6455.61	6455.39	6456.67	982.025	9103.94	9105.47	9104.28	9103.94	9105.8	982.025	5015.94	5016.81	5016.14	5015.94	5017.01
982	9220.39	9221.41	9220.71	9220.39	9221.72	982	6451.78	6452.84	6452.01	6451.78	6453.07	982	9106.97	9108.49	9107.3	9106.97	9108.82	982	5025.51	5026.38	5025.71	5025.51	5026.59
981.975	9219.6	9220.61	9219.91	9219.6	9220.93	981.975	6451.13	6452.19	6451.36	6451.13	6452.42	981.975	9104.61	9106.13	9104.94	9104.61	9106.47	981.975	5033.25	5034.12	5033.45	5033.25	5034.32
981.95	9227.68	9228.69	9227.99	9227.68	9229.01	981.95	6459.47	6460.53	6459.7	6459.47	6460.76	981.95	9107.83	9109.36	9108.17	9107.83	9109.69	981.95	5033.98	5034.85	5034.18	5033.98	5035.06
981.925	9233.66	9234.68	9233.98	9233.66	9234.99	981.925	6463.72	6464.78	6463.95	6463.72	6465.01	981.925	9112.89	9114.41	9113.22	9112.89	9114.75	981.925	5036.38	5037.25	5036.58	5036.38	5037.45
981.9	9240.42	9241.44	9240.74	9240.42	9241.75	981.9	6468.31	6469.37	6468.54	6468.31	6469.6	981.9	9114.65	9116.18	9114.98	9114.65	9116.51	981.9	5038.42	5039.29	5038.62	5038.42	5039.49
981.875	9239.96	9240.97	9240.27	9239.96	9241.29	981.875	6476.81	6477.88	6477.04	6476.81	6478.11	981.875	9123.74	9125.27	9124.07	9123.74	9125.6	981.875	5038.7	5039.57	5038.9	5038.7	5039.78
981.85	9237.67	9238.69	9237.98	9237.67	9239	981.85	6482.65	6483.71	6482.88	6482.65	6483.94	981.85	9124.61	9126.14	9124.94	9124.61	9126.47	981.85	5037.04	5037.92	5037.25	5037.04	5038.12
981.825	9238.44	9239.46	9238.76	9238.44	9239.78	981.825	6478.36	6479.42	6478.59	6478.36	6479.65	981.825	9134.9	9136.44	9135.24	9134.9	9136.77	981.825	5031.77	5032.65	5031.97	5031.77	5032.85
981.8	9242.52	9243.54	9242.83	9242.52	9243.85	981.8	6476.07	6477.13	6476.3	6476.07	6477.37	981.8	9143.98	9145.52	9144.32	9143.98	9145.85	981.8	5032.59	5033.47	5032.79	5032.59	5033.67
981.775	9243.56	9244.58	9243.88	9243.56	9244.9	981.775	6476.92	6477.99	6477.16	6476.92	6478.22	981.775	9147.37	9148.91	9147.71	9147.37	9149.24	981.775	5037.29	5038.17	5037.5	5037.29	5038.38
981.75	9238.93	9239.95	9239.24	9238.93	9240.26	981.75	6474.62	6475.68	6474.85	6474.62	6475.92	981.75	9153.57	9155.11	9153.91	9153.57	9155.45	981.75	5039.88	5040.76	5040.08	5039.88	5040.96
981.725	9236.97	9237.99	9237.28	9236.97	9238.3	981.725	6477.39	6478.45	6477.62	6477.39	6478.69	981.725	9155.88	9157.42	9156.21	9155.88	9157.75	981.725	5042.02	5042.9	5042.22	5042.02	5043.1
981.7	9238.49	9239.51	9238.81	9238.49	9239.83	981.7	6473.04	6474.11	6473.27	6473.04	6474.34	981.7	9159.39	9160.93	9159.73	9159.39	9161.27	981.7	5040.2	5041.08	5040.4	5040.2	5041.29
981.675	9241.13	9242.16	9241.45	9241.13	9242.48	981.675	6471.45	6472.52	6471.68	6471.45	6472.76	981.675	9160.93	9162.48	9161.27	9160.93	9162.81	981.675	5042.95	5043.83	5043.15	5042.95	5044.03
981.65	9247.37	9248.39	9247.68	9247.37	9248.71	981.65	6477.6	6478.68	6477.84	6477.6	6478.91	981.65	9169.66	9171.2	9169.99	9169.66	9171.54	981.65	5043.03	5043.91	5043.23	5043.03	5044.12
981.625	9245.86	9246.89	9246.18	9245.86	9247.21	981.625	6477.94	6479.01	6478.17	6477.94	6479.24	981.625	9170.52	9172.06	9170.86	9170.52	9172.4	981.625	5045.03	5045.91	5045.23	5045.03	5046.12
981.6	9249.27	9250.3	9249.59	9249.27	9250.62	981.6	6478.19	6479.26	6478.42	6478.19	6479.49	981.6	9172.19	9173.74	9172.53	9172.19	9174.08	981.6	5047.2	5048.08	5047.4	5047.2	5048.29
981.575	9248.35	9249.38	9248.67	9248.35	9249.7	981.575	6483.51	6484.58	6483.74	6483.51	6484.81	981.575	9172.48	9174.03	9172.82	9172.48	9174.37	981.575	5045.78	5046.67	5045.98	5045.78	5046.87
981.55	9239.05	9240.08	9239.37	9239.05	9240.4	981.55	6496.61	6497.69	6496.84	6496.61	6497.92	981.55	9173.2	9174.75	9173.54	9173.2	9175.09	981.55	5041.97	5042.86	5042.18	5041.97	5043.06
981.525	9238.73	9239.77	9239.05	9238.73	9240.08	981.525	6503.01	6504.09	6503.25	6503.01	6504.33	981.525	9175.2	9176.75	9175.54	9175.2	9177.09	981.525	5045.38	5046.26	5045.58	5045.38	5046.47
981.5	9242.69	9243.72	9243.01	9242.69	9244.04	981.5	6509.43	6510.51	6509.67	6509.43	6510.75	981.5	9174.48	9176.03	9174.82	9174.48	9176.37	981.5	5050.36	5051.25	5050.57	5050.36	5051.46
981.475	9241	9242.03	9241.32	9241	9242.35	981.475	6519.61	6520.69	6519.84	6519.61	6520.92	981.475	9180.1	9181.66	9180.44	9180.1	9182	981.475	5054.69	5055.58	5054.9	5054.69	5055.79
981.45	9233.26	9234.3	9233.58	9233.26	9234.62	981.45	6515.87	6516.96	6516.11	6515.87	6517.19	981.45	9173.74	9175.3	9174.08	9173.74	9175.64	981.45	5057.76	5058.66	5057.97	5057.76	5058.86
981.425	9236.93	9237.97	9237.25	9236.93	9238.29	981.425	6508.5	6509.59	6508.74	6508.5	6509.82	981.425	9176.42	9177.98	9176.76	9176.42	9178.31	981.425	5059.34	5060.23	5059.54	5059.34	5060.44
981.4	9242.41	9243.44	9242.73	9242.41	9243.76	981.4	6511.01	6512.09	6511.24	6511.01	6512.33	981.4	9171.54	9173.1	9171.88	9171.54	9173.44	981.4	5063.15	5064.04	5063.35	5063.15	5064.25
981.375	9244.75	9245.79	9245.07	9244.75	9246.11	981.375	6516.84	6517.92	6517.07	6516.84	6518.16	981.375	9174.66	9176.22	9175	9174.66	9176.56	981.375	5059.95	5060.84	5060.16	5059.95	5061.05
981.35	9243.16	9244.2	9243.49	9243.16	9244.52	981.35	6520.33	6521.42	6520.56	6520.33	6521.65	981.35	9179.98	9181.55	9180.32	9179.98	9181.89	981.35	5056.06	5056.95	5056.27	5056.06	5057.16
981.325	9244.81	9245.85	9245.13	9244.81	9246.17	981.325	6524.63	6525.72	6524.86	6524.63	6525.95	981.325	9179.16	9180.72	9179.5	9179.16	9181.06	981.325	5053.31	5054.21	5053.52	5053.31	5054.42
981.3	9249.01	9250.05	9249.33	9249.01	9250.38	981.3	6528.09	6529.18	6528.33	6528.09	6529.42	981.3	9185.98	9187.54	9186.32	9185.98	9187.89	981.3	5051.08	5051.98	5051.29	5051.08	5052.18
981.275	9243.08	9244.12	9243.4	9243.08	9244.44	981.275	6532.59	6533.68	6532.83	6532.59	6533.92	981.275	9190.98	9192.55	9191.33	9190.98	9192.89	981.275	5053.79	5054.68	5053.99	5053.79	5054.89
981.25	9246.69	9247.73	9247.01	9246.69	9248.06	981.25	6538.61	6539.7	6538.85	6538.61	6539.94	981.25	9199.57	9201.14	9199.91	9199.57	9201.48	981.25	5056.28	5057.18	5056.49	5056.28	5057.38
981.225	9251.98	9253.03	9252.31	9251.98	9253.35	981.225	6541.65	6542.74	6541.89	6541.65	6542.98	981.225	9200.88	9202.45	9201.22	9200.88	9202.79	981.225	5056.63	5057.53	5056.83	5056.63	5057.73
981.2	9258.28	9259.33	9258.6	9258.28	9259.65	981.2	6538.64	6539.73	6538.87	6538.64	6539.96	981.2	9206.32	9207.9	9206.67	9206.32	9208.24	981.2	5056.08	5056.98	5056.29	5056.08	5057.19
981.175	9257.32	9258.36	9257.64	9257.32	9258.69	981.175	6544.19	6545.29	6544.43	6544.19	6545.52	981.175	9205.69	9207.27	9206.03	9205.69	9207.61	981.175	5059.15	5060.05	5059.36	5059.15	5060.26
981.15	9255.94	9256.98	9256.26	9255.94	9257.31	981.15	6539.52	6540.61	6539.76	6539.52	6540.85	981.15	9206.98	9208.56	9207.33	9206.98	9208.9	981.15	5059.45	5060.35	5059.66	5059.45	5060.56
981.125	9253.54	9254.59	9253.86	9253.54	9254.91	981.125	6540.1	6541.19	6540.33	6540.1	6541.43	981.125	9212.04	9213.61	9212.38	9212.04	9213.96	981.125	5059.93	5060.83	5060.14	5059.93	5061.04
981.1	9253.03	9254.08	9253.35	9253.03	9254.4	981.1	6540.28	6541.38	6540.52	6540.28	6541.62	981.1	9215.09	9216.67	9215.43	9215.09	9217.01	981.1	5064.69	5065.6	5064.9	5064.69	5065.8
981.075	9253.21	9254.26	9253.53	9253.21	9254.58	981.075	6541.35	6542.45	6541.59	6541.35	6542.69	981.075	9218.06	9219.64	9218.4	9218.06	9219.99	981.075	5063.81	5064.71	5064.02	5063.81	5064.92
981.05	9264.85	9265.9	9265.17	9264.85	9266.22	981.05	6538.26	6539.36	6538.5	6538.26	6539.6	981.05	9215.88	9217.47	9216.23	9215.88	9217.81	981.05	5064.32	5065.22	5064.53	5064.32	5065.43
981.025	9272.9	9273.96	9273.23	9272.9	9274.28	981.025	6537.19	6538.29	6537.43	6537.19	6538.53	981.025	9212.76	9214.35	9213.11	9212.76	9214.69	981.025	5068.39	5069.3	5068.6	5068.39	5069.51
981	9275.52	9276.58	9275.85	9275.52	9276.9	981	6540.61	6541.71	6540.85	6540.61	6541.95	981	9218.2	9219.78	9218.54	9218.2	9220.13	981	5069.69	5070.6	5069.9	5069.69	5070.81
980.975	9277.63	9278.69	9277.96	9277.63	9279.01	980.975	6547.47	6548.57	6547.71	6547.47	6548.81	980.975	9222.19	9223.78	9222.54	9222.19	9224.13	980.975	5068.06	5068.96	5068.27	5068.06	5069.17
980.95	9279.4	9280.46	9279.72	9279.4	9280.78	980.95	6549.93	6551.04	6550.17	6549.93	6551.27	980.95	9230.92	9232.51	9231.26	9230.92	9232.85	980.95	5071.04	5071.95	5071.25	5071.04	5072.16
980.925	9279.85	9280.91	9280.18	9279.85	9281.23	980.925	6548.37	6549.48	6548.61	6548.37	6549.71	980.925	9231.67	9233.26	9232.02	9231.67	9233.61	980.925	5071.33	5072.24	5071.54	5071.33	5072.45
980.9	9275.61	9276.67	9275.93	9275.61	9276.99	980.9	6554.65	6555.76	6554.89	6554.65	6556	980.9	9233.21	9234.8	9233.56	9233.21	9235.15	980.9	5076.62	5077.53	5076.83	5076.62	5077.74
980.875	9278.23	9279.29	9278.56	9278.23	9279.62	980.875	6564.35	6565.46	6564.59	6564.35	6565.7	980.875	9240.61	9242.2	9240.95	9240.61	9242.55	980.875	5081.74	5082.65	5081.95	5081.74	5082.86
980.85	9274.66	9275.72	9274.99	9274.66	9276.05	980.85	6565.43	6566.54	6565.67	6565.43	6566.78	980.85	9243.07	9244.67	9243.42	9243.07	9245.01	980.85	5082.13	5083.04	5082.34	5082.13	5083.25
980.825	9273.09	9274.16	9273.42	9273.09	9274.48	980.825	6558.98	6560.09	6559.22	6558.98	6560.33	980.825	9248.57	9250.17	9248.92	9248.57	9250.52	980.825	5085.03	5085.95	5085.24	5085.03	5086.16
980.8	9272.48	9273.54	9272.8	9272.48	9273.87	980.8	6560.12	6561.24	6560.36	6560.12	6561.48	980.8	9250.66	9252.26	9251.01	9250.66	9252.61	980.8	5087.15	5088.06	5087.36	5087.15	5088.27
980.775	9276.63	9277.7	9276.96	9276.63	9278.02	980.775	6563.26	6564.38	6563.5	6563.26	6564.62	980.775	9252.7	9254.3	9253.05	9252.7	9254.65	980.775	5094.04	5094.96	5094.25	5094.04	5095.17
980.75	9281.81	9282.87	9282.14	9281.81	9283.2	980.75	6564.72	6565.83	6564.96	6564.72	6566.07	980.75	9248.56	9250.17	9248.91	9248.56	9250.51	980.75	5101.99	5102.91	5102.2	5101.99	5103.12
980.725	9283.76	9284.83	9284.09	9283.76	9285.16	980.725	6566.28	6567.39	6566.52	6566.28	6567.63	980.725	9240.73	9242.33	9241.08	9240.73	9242.68	980.725	5106.55	5107.47	5106.76	5106.55	5107.68
980.7	9286.48	9287.54	9286.81	9286.48	9287.87	980.7	6569.66	6570.77	6569.9	6569.66	6571.01	980.7	9243.95	9245.56	9244.3	9243.95	9245.91	980.7	5113.43	5114.34	5113.64	5113.43	5114.56
980.675	9291.71	9292.78	9292.04	9291.71	9293.11	980.675	6573.37	6574.49	6573.62	6573.37	6574.73	980.675	9238.14	9239.74	9238.49	9238.14	9240.09	980.675	5115.78	5116.7	5115.99	5115.78	5116.91
980.65	9297.45	9298.52	9297.78	9297.45	9298.85	980.65	6579.45	6580.57	6579.69	6579.45	6580.81	980.65	9235.31	9236.92	9235.66	9235.31	9237.27	980.65	5123.19	5124.11	5123.4	5123.19	5124.32
980.625	9294.56	9295.63	9294.89	9294.56	9295.96	980.625	6584.46	6585.58	6584.7	6584.46	6585.82	980.625	9236.32	9237.94	9236.67	9236.32	9238.28	980.625	5130.05	5130.98	5130.27	5130.05	5131.19
980.6	9293.37	9294.44	9293.7	9293.37	9294.77	980.6	6591.49	6592.61	6591.74	6591.49	6592.86	980.6	9243.55	9245.17	9243.9	9243.55	9245.52	980.6	5132.13	5133.05	5132.34	5132.13	5133.26
980.575	9291.6	9292.68	9291.93	9291.6	9293.01	980.575	6595.01	6596.13	6595.25	6595.01	6596.37	980.575	9249.48	9251.09	9249.83	9249.48	9251.44	980.575	5138.39	5139.32	5138.61	5138.39	5139.53
980.55	9290.04	9291.12	9290.37	9290.04	9291.45	980.55	6603.49	6604.61	6603.73	6603.49	6604.85	980.55	9256.15	9257.76	9256.5	9256.15	9258.11	980.55	5141.31	5142.23	5141.52	5141.31	5142.45
980.525	9293.27	9294.34	9293.6	9293.27	9294.67	980.525	6606.46	6607.58	6606.7	6606.46	6607.83	980.525	9258.58	9260.2	9258.93	9258.58	9260.55	980.525	5142.91	5143.84	5143.12	5142.91	5144.05
980.5	9302.73	9303.81	9303.06	9302.73	9304.14	980.5	6609.38	6610.5	6609.62	6609.38	6610.75	980.5	9260.7	9262.32	9261.05	9260.7	9262.67	980.5	5141.06	5141.99	5141.28	5141.06	5142.2
980.475	9311.84	9312.92	9312.17	9311.84	9313.25	980.475	6614.02	6615.15	6614.26	6614.02	6615.39	980.475	9261.21	9262.83	9261.57	9261.21	9263.19	980.475	5144.12	5145.05	5144.34	5144.12	5145.26
980.45	9317.97	9319.05	9318.3	9317.97	9319.38	980.45	6615.7	6616.82	6615.94	6615.7	6617.07	980.45	9268.17	9269.8	9268.53	9268.17	9270.15	980.45	5150.73	5151.66	5150.95	5150.73	5151.87
980.425	9324.06	9325.14	9324.39	9324.06	9325.47	980.425	6613.65	6614.78	6613.9	6613.65	6615.03	980.425	9262.62	9264.24	9262.97	9262.62	9264.6	980.425	5155.54	5156.47	5155.76	5155.54	5156.69
980.4	9324.2	9325.28	9324.53	9324.2	9325.61	980.4	6613.72	6614.85	6613.97	6613.72	6615.1	980.4	9257.17	9258.8	9257.53	9257.17	9259.15	980.4	5155.55	5156.48	5155.76	5155.55	5156.7
980.375	9328.55	9329.63	9328.88	9328.55	9329.96	980.375	6609.55	6610.68	6609.79	6609.55	6610.93	980.375	9257.01	9258.64	9257.37	9257.01	9259	980.375	5167.73	5168.66	5167.95	5167.73	5168.88
980.35	9328.04	9329.12	9328.37	9328.04	9329.46	980.35	6608.26	6609.39	6608.5	6608.26	6609.63	980.35	9261.65	9263.28	9262.01	9261.65	9263.64	980.35	5171.71	5172.65	5171.93	5171.71	5172.86
980.325	9326.34	9327.42	9326.67	9326.34	9327.76	980.325	6613.97	6615.11	6614.22	6613.97	6615.35	980.325	9264.39	9266.02	9264.74	9264.39	9266.37	980.325	5178.56	5179.5	5178.78	5178.56	5179.71
980.3	9314.4	9315.48	9314.73	9314.4	9315.82	980.3	6613.96	6615.09	6614.2	6613.96	6615.34	980.3	9267.85	9269.48	9268.2	9267.85	9269.83	980.3	5186.24	5187.17	5186.45	5186.24	5187.39
980.275	9308.2	9309.28	9308.53	9308.2	9309.62	980.275	6611.45	6612.58	6611.69	6611.45	6612.83	980.275	9273.21	9274.85	9273.57	9273.21	9275.2	980.275	5191.31	5192.25	5191.53	5191.31	5192.46
980.25	9312.32	9313.41	9312.65	9312.32	9313.74	980.25	6607.68	6608.81	6607.92	6607.68	6609.06	980.25	9276.02	9277.66	9276.38	9276.02	9278.01	980.25	5193.79	5194.72	5194	5193.79	5194.94
980.225	9314.35	9315.44	9314.69	9314.35	9315.77	980.225	6616.91	6618.05	6617.16	6616.91	6618.3	980.225	9278.52	9280.16	9278.88	9278.52	9280.51	980.225	5192.44	5193.38	5192.66	5192.44	5193.59
980.2	9318.35	9319.44	9318.69	9318.35	9319.78	980.2	6623.54	6624.68	6623.79	6623.54	6624.93	980.2	9281.82	9283.46	9282.17	9281.82	9283.81	980.2	5187.3	5188.24	5187.52	5187.3	5188.45
980.175	9317.27	9318.37	9317.61	9317.27	9318.7	980.175	6623.3	6624.45	6623.55	6623.3	6624.69	980.175	9284.44	9286.09	9284.8	9284.44	9286.44	980.175	5191.44	5192.38	5191.65	5191.44	5192.59
980.15	9312.57	9313.66	9312.9	9312.57	9314	980.15	6629.79	6630.93	6630.04	6629.79	6631.18	980.15	9282.37	9284.02	9282.73	9282.37	9284.37	980.15	5189.79	5190.73	5190.01	5189.79	5190.95
980.125	9309.46	9310.55	9309.8	9309.46	9310.89	980.125	6632.39	6633.54	6632.64	6632.39	6633.78	980.125	9290.92	9292.57	9291.28	9290.92	9292.93	980.125	5185.36	5186.3	5185.57	5185.36	5186.51
980.1	9308.1	9309.2	9308.44	9308.1	9309.53	980.1	6631.69	6632.83	6631.93	6631.69	6633.08	980.1	9300.54	9302.19	9300.9	9300.54	9302.55	980.1	5188.39	5189.33	5188.61	5188.39	5189.55
980.075	9312	9313.09	9312.33	9312	9313.43	980.075	6625.88	6627.02	6626.12	6625.88	6627.27	980.075	9307.75	9309.4	9308.11	9307.75	9309.76	980.075	5191.52	5192.47	5191.74	5191.52	5192.68
980.05	9315.71	9316.81	9316.05	9315.71	9317.15	980.05	6627.48	6628.63	6627.73	6627.48	6628.88	980.05	9306.88	9308.53	9307.24	9306.88	9308.89	980.05	5195.85	5196.79	5196.07	5195.85	5197.01
980.025	9317.9	9319	9318.24	9317.9	9319.34	980.025	6625.35	6626.5	6625.6	6625.35	6626.75	980.025	9315.13	9316.78	9315.49	9315.13	9317.14	980.025	5196.33	5197.28	5196.55	5196.33	5197.5
980	9321.53	9322.63	9321.87	9321.53	9322.97	980	6619.84	6620.99	6620.09	6619.84	6621.23	980	9319.84	9321.49	9320.2	9319.84	9321.85	980	5203.3	5204.24	5203.51	5203.3	5204.46
979.975	9328.31	9329.41	9328.65	9328.31	9329.75	979.975	6620.81	6621.96	6621.06	6620.81	6622.21	979.975	9324.37	9326.02	9324.72	9324.37	9326.38	979.975	5207.47	5208.41	5207.68	5207.47	5208.63
979.95	9332.91	9334.01	9333.25	9332.91	9334.35	979.95	6621.14	6622.29	6621.38	6621.14	6622.53	979.95	9331.9	9333.56	9332.26	9331.9	9333.92	979.95	5209.27	5210.22	5209.49	5209.27	5210.44
979.925	9330.66	9331.76	9330.99	9330.66	9332.1	979.925	6620.8	6621.95	6621.05	6620.8	6622.2	979.925	9337.04	9338.7	9337.4	9337.04	9339.06	979.925	5208.5	5209.45	5208.72	5208.5	5209.67
979.9	9333.92	9335.03	9334.26	9333.92	9335.37	979.9	6622.84	6623.99	6623.09	6622.84	6624.24	979.9	9338.22	9339.88	9338.58	9338.22	9340.24	979.9	5210.27	5211.22	5210.49	5210.27	5211.44
979.875	9334.72	9335.83	9335.06	9334.72	9336.17	979.875	6626.97	6628.12	6627.21	6626.97	6628.37	979.875	9340.32	9341.98	9340.68	9340.32	9342.34	979.875	5211.72	5212.68	5211.94	5211.72	5212.89
979.85	9343.74	9344.85	9344.08	9343.74	9345.19	979.85	6634.75	6635.91	6635	6634.75	6636.16	979.85	9334.34	9336	9334.7	9334.34	9336.36	979.85	5208.41	5209.36	5208.63	5208.41	5209.58
979.825	9350.35	9351.46	9350.69	9350.35	9351.8	979.825	6637.39	6638.55	6637.64	6637.39	6638.8	979.825	9336.76	9338.43	9337.12	9336.76	9338.79	979.825	5205.16	5206.11	5205.37	5205.16	5206.33
979.8	9348.44	9349.54	9348.78	9348.44	9349.89	979.8	6640.71	6641.86	6640.96	6640.71	6642.11	979.8	9340.38	9342.04	9340.74	9340.38	9342.41	979.8	5203.24	5204.19	5203.46	5203.24	5204.41
979.775	9361.32	9362.43	9361.66	9361.32	9362.77	979.775	6638.01	6639.17	6638.26	6638.01	6639.42	979.775	9345.12	9346.79	9345.48	9345.12	9347.15	979.775	5209.46	5210.42	5209.68	5209.46	5210.64
979.75	9371.82	9372.93	9372.16	9371.82	9373.27	979.75	6629.94	6631.1	6630.19	6629.94	6631.35	979.75	9353.02	9354.69	9353.38	9353.02	9355.06	979.75	5206.72	5207.68	5206.94	5206.72	5207.9
979.725	9377.06	9378.18	9377.41	9377.06	9378.52	979.725	6627.26	6628.42	6627.51	6627.26	6628.67	979.725	9366.83	9368.5	9367.19	9366.83	9368.86	979.725	5201.43	5202.39	5201.65	5201.43	5202.61
979.7	9385.01	9386.13	9385.36	9385.01	9386.47	979.7	6621.71	6622.87	6621.96	6621.71	6623.12	979.7	9370.77	9372.45	9371.14	9370.77	9372.81	979.7	5201.12	5202.08	5201.34	5201.12	5202.3
979.675	9390.5	9391.62	9390.84	9390.5	9391.96	979.675	6621.4	6622.57	6621.65	6621.4	6622.82	979.675	9385.29	9386.96	9385.65	9385.29	9387.33	979.675	5202.09	5203.05	5202.31	5202.09	5203.27
979.65	9396.22	9397.33	9396.56	9396.22	9397.68	979.65	6628.58	6629.75	6628.83	6628.58	6630	979.65	9381.08	9382.76	9381.45	9381.08	9383.12	979.65	5202.12	5203.08	5202.34	5202.12	5203.3
979.625	9397.59	9398.71	9397.93	9397.59	9399.05	979.625	6629.2	6630.36	6629.45	6629.2	6630.61	979.625	9385.84	9387.52	9386.2	9385.84	9387.88	979.625	5198.8	5199.76	5199.02	5198.8	5199.98
979.6	9404.86	9405.98	9405.21	9404.86	9406.33	979.6	6628.96	6630.13	6629.21	6628.96	6630.38	979.6	9386.82	9388.5	9387.19	9386.82	9388.87	979.6	5191.51	5192.48	5191.73	5191.51	5192.7
979.575	9410.75	9411.87	9411.09	9410.75	9412.21	979.575	6629.82	6630.99	6630.07	6629.82	6631.24	979.575	9389.02	9390.71	9389.39	9389.02	9391.07	979.575	5191.53	5192.49	5191.75	5191.53	5192.71
979.55	9411.42	9412.54	9411.76	9411.42	9412.89	979.55	6636.24	6637.41	6636.49	6636.24	6637.66	979.55	9402.45	9404.14	9402.82	9402.45	9404.5	979.55	5192.68	5193.65	5192.9	5192.68	5193.87
979.525	9415.67	9416.79	9416.02	9415.67	9417.14	979.525	6641.24	6642.41	6641.49	6641.24	6642.66	979.525	9406.18	9407.87	9406.54	9406.18	9408.23	979.525	5190.93	5191.9	5191.15	5190.93	5192.12
979.5	9427.01	9428.14	9427.36	9427.01	9428.48	979.5	6643.39	6644.56	6643.64	6643.39	6644.82	979.5	9403.27	9404.96	9403.63	9403.27	9405.32	979.5	5188.29	5189.26	5188.52	5188.29	5189.48
979.475	9434.99	9436.12	9435.34	9434.99	9436.46	979.475	6645.26	6646.44	6645.52	6645.26	6646.69	979.475	9398.25	9399.94	9398.62	9398.25	9400.31	979.475	5186.22	5187.19	5186.44	5186.22	5187.41
979.45	9436.49	9437.62	9436.83	9436.49	9437.96	979.45	6641.77	6642.94	6642.02	6641.77	6643.2	979.45	9399.56	9401.25	9399.92	9399.56	9401.62	979.45	5181.81	5182.78	5182.03	5181.81	5183
979.425	9435.48	9436.61	9435.83	9435.48	9436.95	979.425	6645.18	6646.36	6645.43	6645.18	6646.61	979.425	9397.76	9399.46	9398.13	9397.76	9399.82	979.425	5179.24	5180.21	5179.47	5179.24	5180.44
979.4	9436.01	9437.14	9436.36	9436.01	9437.49	979.4	6646.29	6647.47	6646.54	6646.29	6647.72	979.4	9400.57	9402.27	9400.94	9400.57	9402.64	979.4	5176.62	5177.59	5176.85	5176.62	5177.82
979.375	9437.18	9438.31	9437.52	9437.18	9438.65	979.375	6653.4	6654.58	6653.66	6653.4	6654.84	979.375	9407.8	9409.5	9408.17	9407.8	9409.87	979.375	5179.12	5180.09	5179.35	5179.12	5180.32
979.35	9444.11	9445.24	9444.46	9444.11	9445.59	979.35	6656.73	6657.92	6656.99	6656.73	6658.17	979.35	9413.5	9415.2	9413.87	9413.5	9415.57	979.35	5176.11	5177.09	5176.34	5176.11	5177.31
979.325	9452.34	9453.47	9452.68	9452.34	9453.82	979.325	6659.91	6661.09	6660.16	6659.91	6661.34	979.325	9416.34	9418.04	9416.71	9416.34	9418.41	979.325	5173.02	5173.99	5173.24	5173.02	5174.21
979.3	9451.61	9452.75	9451.96	9451.61	9453.09	979.3	6663.35	6664.53	6663.6	6663.35	6664.79	979.3	9415.44	9417.15	9415.81	9415.44	9417.51	979.3	5174.27	5175.25	5174.5	5174.27	5175.47
979.275	9455.14	9456.27	9455.48	9455.14	9456.62	979.275	6670.61	6671.79	6670.86	6670.61	6672.05	979.275	9422.54	9424.24	9422.91	9422.54	9424.61	979.275	5174.2	5175.17	5174.42	5174.2	5175.4
979.25	9451.54	9452.68	9451.89	9451.54	9453.03	979.25	6673.63	6674.81	6673.88	6673.63	6675.07	979.25	9428.13	9429.84	9428.5	9428.13	9430.21	979.25	5171.56	5172.54	5171.79	5171.56	5172.76
979.225	9457.33	9458.47	9457.68	9457.33	9458.82	979.225	6672	6673.18	6672.25	6672	6673.44	979.225	9426.96	9428.67	9427.33	9426.96	9429.04	979.225	5174.37	5175.35	5174.6	5174.37	5175.58
979.2	9460.36	9461.5	9460.71	9460.36	9461.85	979.2	6669.06	6670.25	6669.31	6669.06	6670.5	979.2	9433.78	9435.49	9434.15	9433.78	9435.86	979.2	5177.1	5178.08	5177.33	5177.1	5178.31
979.175	9460.05	9461.19	9460.4	9460.05	9461.54	979.175	6666.57	6667.76	6666.83	6666.57	6668.02	979.175	9437.17	9438.89	9437.54	9437.17	9439.26	979.175	5179.18	5180.16	5179.4	5179.18	5180.38
979.15	9467.02	9468.16	9467.37	9467.02	9468.51	979.15	6668.96	6670.15	6669.22	6668.96	6670.41	979.15	9443.46	9445.17	9443.83	9443.46	9445.54	979.15	5185.39	5186.37	5185.61	5185.39	5186.59
979.125	9474.14	9475.28	9474.49	9474.14	9475.63	979.125	6668.23	6669.42	6668.49	6668.23	6669.68	979.125	9447.63	9449.35	9448	9447.63	9449.72	979.125	5185.58	5186.56	5185.81	5185.58	5186.79
979.1	9478.45	9479.6	9478.8	9478.45	9479.95	979.1	6667.65	6668.85	6667.91	6667.65	6669.1	979.1	9446.34	9448.06	9446.72	9446.34	9448.43	979.1	5184.74	5185.73	5184.97	5184.74	5185.95
979.075	9483.12	9484.27	9483.47	9483.12	9484.62	979.075	6674.93	6676.13	6675.19	6674.93	6676.38	979.075	9450.66	9452.39	9451.04	9450.66	9452.76	979.075	5188.34	5189.32	5188.56	5188.34	5189.55
979.05	9496.7	9497.85	9497.05	9496.7	9498.2	979.05	6684.29	6685.49	6684.55	6684.29	6685.75	979.05	9450.03	9451.75	9450.4	9450.03	9452.12	979.05	5188.61	5189.6	5188.84	5188.61	5189.82
979.025	9504.54	9505.68	9504.89	9504.54	9506.03	979.025	6688.19	6689.39	6688.45	6688.19	6689.65	979.025	9446.86	9448.58	9447.23	9446.86	9448.95	979.025	5188.3	5189.29	5188.53	5188.3	5189.52
979	9508.88	9510.03	9509.23	9508.88	9510.38	979	6688.11	6689.31	6688.37	6688.11	6689.57	979	9445.3	9447.02	9445.67	9445.3	9447.4	979	5183.96	5184.94	5184.18	5183.96	5185.17
978.975	9511.84	9512.99	9512.19	9511.84	9513.34	978.975	6694.15	6695.35	6694.41	6694.15	6695.61	978.975	9441.87	9443.6	9442.24	9441.87	9443.97	978.975	5182.76	5183.75	5182.99	5182.76	5183.98
978.95	9517.4	9518.55	9517.75	9517.4	9518.9	978.95	6695.67	6696.87	6695.93	6695.67	6697.13	978.95	9451.86	9453.59	9452.23	9451.86	9453.96	978.95	5187.55	5188.54	5187.78	5187.55	5188.77
978.925	9529.2	9530.35	9529.55	9529.2	9530.7	978.925	6693.35	6694.55	6693.6	6693.35	6694.81	978.925	9459.12	9460.85	9459.5	9459.12	9461.23	978.925	5189.69	5190.68	5189.92	5189.69	5190.91
978.9	9534.08	9535.23	9534.43	9534.08	9535.58	978.9	6695.95	6697.15	6696.21	6695.95	6697.41	978.9	9470.79	9472.52	9471.16	9470.79	9472.89	978.9	5190.73	5191.72	5190.95	5190.73	5191.94
978.875	9535.05	9536.2	9535.4	9535.05	9536.56	978.875	6697.99	6699.2	6698.25	6697.99	6699.45	978.875	9475.27	9477	9475.64	9475.27	9477.38	978.875	5191.01	5192	5191.24	5191.01	5192.23
978.85	9538.95	9540.11	9539.3	9538.95	9540.46	978.85	6697.59	6698.8	6697.85	6697.59	6699.06	978.85	9484.57	9486.31	9484.94	9484.57	9486.68	978.85	5188.57	5189.57	5188.8	5188.57	5189.79
978.825	9546.49	9547.65	9546.85	9546.49	9548	978.825	6694.92	6696.12	6695.17	6694.92	6696.38	978.825	9488.18	9489.92	9488.55	9488.18	9490.29	978.825	5194.06	5195.06	5194.29	5194.06	5195.28
978.8	9557.61	9558.77	9557.97	9557.61	9559.12	978.8	6699.1	6700.3	6699.35	6699.1	6700.56	978.8	9487.1	9488.85	9487.48	9487.1	9489.22	978.8	5197.96	5198.96	5198.19	5197.96	5199.19
978.775	9564.04	9565.2	9564.39	9564.04	9565.55	978.775	6695.68	6696.89	6695.94	6695.68	6697.15	978.775	9484.32	9486.06	9484.7	9484.32	9486.44	978.775	5200.07	5201.06	5200.29	5200.07	5201.29
978.75	9570.88	9572.04	9571.23	9570.88	9572.39	978.75	6695.34	6696.56	6695.6	6695.34	6696.82	978.75	9486.66	9488.41	9487.04	9486.66	9488.78	978.75	5203.09	5204.08	5203.31	5203.09	5204.31
978.725	9573.93	9575.09	9574.28	9573.93	9575.45	978.725	6693.28	6694.49	6693.54	6693.28	6694.75	978.725	9493.9	9495.65	9494.28	9493.9	9496.03	978.725	5211.28	5212.28	5211.51	5211.28	5212.51
978.7	9569.82	9570.98	9570.18	9569.82	9571.34	978.7	6695.41	6696.62	6695.67	6695.41	6696.88	978.7	9500.82	9502.57	9501.2	9500.82	9502.95	978.7	5217.86	5218.86	5218.08	5217.86	5219.08
978.675	9565.25	9566.41	9565.6	9565.25	9566.77	978.675	6699.42	6700.64	6699.68	6699.42	6700.9	978.675	9499.24	9501	9499.62	9499.24	9501.37	978.675	5215.14	5216.14	5215.37	5215.14	5216.37
978.65	9560.85	9562.01	9561.2	9560.85	9562.37	978.65	6698.11	6699.33	6698.37	6698.11	6699.59	978.65	9509.86	9511.61	9510.24	9509.86	9511.99	978.65	5218.69	5219.69	5218.92	5218.69	5219.92
978.625	9556.25	9557.42	9556.61	9556.25	9557.78	978.625	6697.31	6698.53	6697.57	6697.31	6698.79	978.625	9515.32	9517.07	9515.7	9515.32	9517.45	978.625	5221.3	5222.3	5221.53	5221.3	5222.53
978.6	9557.67	9558.83	9558.02	9557.67	9559.19	978.6	6701.2	6702.42	6701.46	6701.2	6702.68	978.6	9523.71	9525.47	9524.09	9523.71	9525.84	978.6	5214.75	5215.75	5214.98	5214.75	5215.98
978.575	9551.9	9553.07	9552.26	9551.9	9553.43	978.575	6703.27	6704.49	6703.53	6703.27	6704.75	978.575	9523.44	9525.2	9523.82	9523.44	9525.57	978.575	5213.17	5214.17	5213.4	5213.17	5214.4
978.55	9550.13	9551.3	9550.48	9550.13	9551.65	978.55	6695.14	6696.36	6695.4	6695.14	6696.62	978.55	9526.03	9527.79	9526.41	9526.03	9528.17	978.55	5215.32	5216.33	5215.55	5215.32	5216.56
978.525	9561.57	9562.74	9561.93	9561.57	9563.1	978.525	6695.25	6696.48	6695.51	6695.25	6696.74	978.525	9532	9533.76	9532.38	9532	9534.14	978.525	5220.8	5221.81	5221.03	5220.8	5222.04
978.5	9567.1	9568.27	9567.46	9567.1	9568.63	978.5	6694.92	6696.15	6695.19	6694.92	6696.41	978.5	9533.03	9534.8	9533.41	9533.03	9535.18	978.5	5226.16	5227.17	5226.39	5226.16	5227.4
978.475	9564.21	9565.39	9564.57	9564.21	9565.74	978.475	6696.64	6697.86	6696.9	6696.64	6698.13	978.475	9538.75	9540.52	9539.13	9538.75	9540.9	978.475	5236.2	5237.21	5236.43	5236.2	5237.44
978.45	9561.37	9562.54	9561.73	9561.37	9562.9	978.45	6695.37	6696.59	6695.63	6695.37	6696.86	978.45	9546.48	9548.25	9546.86	9546.48	9548.63	978.45	5239.91	5240.92	5240.14	5239.91	5241.15
978.425	9558.06	9559.24	9558.42	9558.06	9559.6	978.425	6693.39	6694.62	6693.65	6693.39	6694.88	978.425	9555.01	9556.78	9555.39	9555.01	9557.16	978.425	5245.8	5246.81	5246.03	5245.8	5247.04
978.4	9559.9	9561.08	9560.26	9559.9	9561.44	978.4	6691.69	6692.92	6691.95	6691.69	6693.18	978.4	9560.41	9562.18	9560.79	9560.41	9562.56	978.4	5249.41	5250.42	5249.64	5249.41	5250.65
978.375	9564.92	9566.1	9565.28	9564.92	9566.46	978.375	6688.02	6689.25	6688.28	6688.02	6689.52	978.375	9576.28	9578.06	9576.67	9576.28	9578.44	978.375	5253.36	5254.37	5253.59	5253.36	5254.61
978.35	9568.59	9569.77	9568.95	9568.59	9570.13	978.35	6685.39	6686.63	6685.66	6685.39	6686.89	978.35	9587.97	9589.75	9588.35	9587.97	9590.13	978.35	5262.9	5263.91	5263.13	5262.9	5264.14
978.325	9569.5	9570.68	9569.86	9569.5	9571.04	978.325	6676.28	6677.51	6676.54	6676.28	6677.78	978.325	9591.81	9593.58	9592.19	9591.81	9593.97	978.325	5268.55	5269.56	5268.78	5268.55	5269.8
978.3	9570.64	9571.83	9571	9570.64	9572.19	978.3	6673.28	6674.51	6673.54	6673.28	6674.78	978.3	9594.98	9596.76	9595.37	9594.98	9597.15	978.3	5271.76	5272.78	5272	5271.76	5273.02
978.275	9567.19	9568.37	9567.55	9567.19	9568.73	978.275	6666.7	6667.94	6666.97	6666.7	6668.2	978.275	9600.43	9602.21	9600.81	9600.43	9602.59	978.275	5275.56	5276.58	5275.79	5275.56	5276.81
978.25	9566.18	9567.37	9566.54	9566.18	9567.73	978.25	6663.29	6664.52	6663.55	6663.29	6664.79	978.25	9596.93	9598.71	9597.31	9596.93	9599.09	978.25	5282.04	5283.06	5282.28	5282.04	5283.3
978.225	9571.3	9572.49	9571.66	9571.3	9572.85	978.225	6667.15	6668.39	6667.41	6667.15	6668.65	978.225	9593.89	9595.67	9594.27	9593.89	9596.06	978.225	5284.49	5285.51	5284.72	5284.49	5285.74
978.2	9572.45	9573.64	9572.82	9572.45	9574.01	978.2	6664.01	6665.25	6664.27	6664.01	6665.51	978.2	9599.13	9600.92	9599.51	9599.13	9601.3	978.2	5286.86	5287.89	5287.1	5286.86	5288.12
978.175	9574.98	9576.17	9575.34	9574.98	9576.53	978.175	6665.82	6667.07	6666.09	6665.82	6667.33	978.175	9603.34	9605.13	9603.73	9603.34	9605.52	978.175	5290.01	5291.03	5290.24	5290.01	5291.26
978.15	9585.54	9586.73	9585.9	9585.54	9587.09	978.15	6670.01	6671.26	6670.28	6670.01	6671.52	978.15	9609.42	9611.21	9609.81	9609.42	9611.6	978.15	5293.17	5294.19	5293.4	5293.17	5294.43
978.125	9593.33	9594.52	9593.69	9593.33	9594.88	978.125	6672.09	6673.34	6672.36	6672.09	6673.61	978.125	9620.65	9622.45	9621.04	9620.65	9622.83	978.125	5291.88	5292.9	5292.11	5291.88	5293.14
978.1	9596.46	9597.65	9596.82	9596.46	9598.01	978.1	6671.49	6672.74	6671.76	6671.49	6673	978.1	9627.9	9629.7	9628.29	9627.9	9630.09	978.1	5293.87	5294.9	5294.1	5293.87	5295.13
978.075	9601.65	9602.85	9602.02	9601.65	9603.21	978.075	6670.39	6671.63	6670.65	6670.39	6671.9	978.075	9640.33	9642.12	9640.71	9640.33	9642.51	978.075	5302.64	5303.67	5302.88	5302.64	5303.91
978.05	9599.41	9600.61	9599.77	9599.41	9600.97	978.05	6668.49	6669.73	6668.75	6668.49	6670	978.05	9642.78	9644.58	9643.17	9642.78	9644.97	978.05	5302.51	5303.54	5302.74	5302.51	5303.77
978.025	9602.68	9603.88	9603.05	9602.68	9604.24	978.025	6665.65	6666.9	6665.92	6665.65	6667.17	978.025	9648.83	9650.63	9649.22	9648.83	9651.02	978.025	5306.2	5307.23	5306.43	5306.2	5307.46
978	9598.54	9599.74	9598.9	9598.54	9600.1	978	6663.99	6665.24	6664.25	6663.99	6665.51	978	9653.31	9655.12	9653.7	9653.31	9655.51	978	5309.12	5310.15	5309.35	5309.12	5310.38
977.975	9589.98	9591.19	9590.35	9589.98	9591.55	977.975	6673.75	6675	6674.01	6673.75	6675.27	977.975	9655.71	9657.51	9656.1	9655.71	9657.9	977.975	5318.2	5319.24	5318.44	5318.2	5319.47
977.95	9575.55	9576.76	9575.92	9575.55	9577.12	977.95	6677.08	6678.34	6677.35	6677.08	6678.61	977.95	9651.26	9653.07	9651.65	9651.26	9653.46	977.95	5321.3	5322.34	5321.54	5321.3	5322.57
977.925	9569.76	9570.97	9570.13	9569.76	9571.34	977.925	6685.79	6687.05	6686.06	6685.79	6687.32	977.925	9643.68	9645.49	9644.07	9643.68	9645.88	977.925	5316.61	5317.64	5316.84	5316.61	5317.88
977.9	9576.75	9577.96	9577.12	9576.75	9578.32	977.9	6692.49	6693.75	6692.76	6692.49	6694.02	977.9	9635.92	9637.73	9636.31	9635.92	9638.12	977.9	5314.98	5316.02	5315.22	5314.98	5316.25
977.875	9579.08	9580.29	9579.45	9579.08	9580.65	977.875	6695.93	6697.19	6696.2	6695.93	6697.46	977.875	9640.32	9642.13	9640.71	9640.32	9642.52	977.875	5313.66	5314.7	5313.9	5313.66	5314.94
977.85	9580.68	9581.88	9581.04	9580.68	9582.25	977.85	6694.04	6695.3	6694.31	6694.04	6695.57	977.85	9632.44	9634.26	9632.83	9632.44	9634.65	977.85	5316.3	5317.33	5316.53	5316.3	5317.57
977.825	9573.62	9574.83	9573.99	9573.62	9575.2	977.825	6697.4	6698.66	6697.67	6697.4	6698.93	977.825	9625.66	9627.48	9626.05	9625.66	9627.87	977.825	5327.97	5329.01	5328.21	5327.97	5329.25
977.8	9573.85	9575.06	9574.22	9573.85	9575.43	977.8	6705.11	6706.38	6705.38	6705.11	6706.65	977.8	9626.32	9628.14	9626.71	9626.32	9628.53	977.8	5332.02	5333.06	5332.26	5332.02	5333.3
977.775	9575	9576.21	9575.37	9575	9576.58	977.775	6706.71	6707.98	6706.98	6706.71	6708.25	977.775	9619.3	9621.12	9619.69	9619.3	9621.51	977.775	5332.81	5333.85	5333.04	5332.81	5334.09
977.75	9572.16	9573.37	9572.53	9572.16	9573.74	977.75	6708.79	6710.06	6709.06	6708.79	6710.33	977.75	9616.03	9617.85	9616.42	9616.03	9618.24	977.75	5335.91	5336.95	5336.15	5335.91	5337.19
977.725	9569.87	9571.08	9570.24	9569.87	9571.45	977.725	6711.9	6713.17	6712.18	6711.9	6713.44	977.725	9625.64	9627.47	9626.03	9625.64	9627.86	977.725	5334.97	5336.02	5335.21	5334.97	5336.26
977.7	9565.7	9566.92	9566.07	9565.7	9567.29	977.7	6715.11	6716.38	6715.38	6715.11	6716.65	977.7	9633.28	9635.11	9633.67	9633.28	9635.5	977.7	5328.74	5329.79	5328.98	5328.74	5330.02
977.675	9557.07	9558.29	9557.44	9557.07	9558.66	977.675	6718.93	6720.2	6719.2	6718.93	6720.47	977.675	9636.24	9638.07	9636.63	9636.24	9638.46	977.675	5332.16	5333.21	5332.4	5332.16	5333.44
977.65	9563.58	9564.79	9563.95	9563.58	9565.16	977.65	6725.05	6726.32	6725.32	6725.05	6726.59	977.65	9638.12	9639.95	9638.51	9638.12	9640.35	977.65	5334.96	5336.01	5335.2	5334.96	5336.24
977.625	9570.04	9571.26	9570.41	9570.04	9571.63	977.625	6728.71	6729.99	6728.99	6728.71	6730.26	977.625	9641.47	9643.31	9641.87	9641.47	9643.7	977.625	5333.71	5334.76	5333.95	5333.71	5334.99
977.6	9573.44	9574.66	9573.81	9573.44	9575.03	977.6	6732.62	6733.9	6732.89	6732.62	6734.17	977.6	9642.7	9644.53	9643.09	9642.7	9644.93	977.6	5331.93	5332.98	5332.17	5331.93	5333.22
977.575	9576.71	9577.94	9577.09	9576.71	9578.31	977.575	6737.78	6739.05	6738.05	6737.78	6739.33	977.575	9635.64	9637.48	9636.04	9635.64	9637.87	977.575	5335.47	5336.53	5335.71	5335.47	5336.77
977.55	9578.29	9579.51	9578.66	9578.29	9579.88	977.55	6735.32	6736.59	6735.59	6735.32	6736.87	977.55	9639.13	9640.97	9639.52	9639.13	9641.36	977.55	5332.71	5333.77	5332.95	5332.71	5334.01
977.525	9587.14	9588.37	9587.51	9587.14	9588.74	977.525	6737.75	6739.03	6738.03	6737.75	6739.3	977.525	9634.3	9636.14	9634.69	9634.3	9636.54	977.525	5337.38	5338.43	5337.62	5337.38	5338.67
977.5	9587.73	9588.95	9588.1	9587.73	9589.33	977.5	6739.92	6741.2	6740.19	6739.92	6741.47	977.5	9629.92	9631.76	9630.31	9629.92	9632.16	977.5	5339.83	5340.89	5340.07	5339.83	5341.13
977.475	9594.36	9595.59	9594.74	9594.36	9595.96	977.475	6745.1	6746.38	6745.37	6745.1	6746.66	977.475	9638.17	9640.02	9638.57	9638.17	9640.41	977.475	5344.04	5345.1	5344.28	5344.04	5345.34
977.45	9600.5	9601.73	9600.87	9600.5	9602.1	977.45	6751.71	6753	6751.99	6751.71	6753.27	977.45	9644.69	9646.54	9645.08	9644.69	9646.93	977.45	5343.45	5344.51	5343.7	5343.45	5344.75
977.425	9608.18	9609.41	9608.55	9608.18	9609.78	977.425	6763.41	6764.7	6763.68	6763.41	6764.97	977.425	9646.9	9648.75	9647.3	9646.9	9649.15	977.425	5339.2	5340.26	5339.45	5339.2	5340.5
977.4	9618.13	9619.36	9618.51	9618.13	9619.74	977.4	6769.67	6770.95	6769.94	6769.67	6771.23	977.4	9650.19	9652.04	9650.59	9650.19	9652.44	977.4	5338.48	5339.54	5338.72	5338.48	5339.78
977.375	9623.09	9624.33	9623.47	9623.09	9624.7	977.375	6774.47	6775.75	6774.74	6774.47	6776.03	977.375	9644.32	9646.17	9644.72	9644.32	9646.57	977.375	5338.11	5339.17	5338.35	5338.11	5339.42
977.35	9630.2	9631.43	9630.57	9630.2	9631.81	977.35	6775.46	6776.74	6775.73	6775.46	6777.02	977.35	9639.52	9641.38	9639.92	9639.52	9641.77	977.35	5337.66	5338.73	5337.91	5337.66	5338.97
977.325	9625.68	9626.91	9626.05	9625.68	9627.29	977.325	6779.32	6780.61	6779.6	6779.32	6780.89	977.325	9639.28	9641.14	9639.68	9639.28	9641.54	977.325	5339.76	5340.82	5340	5339.76	5341.06
977.3	9630.63	9631.86	9631	9630.63	9632.24	977.3	6780	6781.29	6780.27	6780	6781.57	977.3	9642.9	9644.76	9643.3	9642.9	9645.16	977.3	5341.43	5342.49	5341.67	5341.43	5342.74
977.275	9631.97	9633.21	9632.35	9631.97	9633.59	977.275	6780.95	6782.24	6781.22	6780.95	6782.51	977.275	9643.16	9645.02	9643.56	9643.16	9645.42	977.275	5341.76	5342.83	5342	5341.76	5343.07
977.25	9638.21	9639.45	9638.58	9638.21	9639.83	977.25	6782.18	6783.47	6782.46	6782.18	6783.75	977.25	9648.97	9650.83	9649.37	9648.97	9651.23	977.25	5340.45	5341.52	5340.7	5340.45	5341.76
977.225	9643.08	9644.32	9643.46	9643.08	9644.7	977.225	6791.57	6792.87	6791.85	6791.57	6793.14	977.225	9656.22	9658.09	9656.62	9656.22	9658.49	977.225	5349.29	5350.36	5349.53	5349.29	5350.6
977.2	9647.22	9648.47	9647.6	9647.22	9648.84	977.2	6789.66	6790.96	6789.93	6789.66	6791.23	977.2	9662.67	9664.54	9663.07	9662.67	9664.94	977.2	5350.63	5351.7	5350.88	5350.63	5351.95
977.175	9653.84	9655.09	9654.22	9653.84	9655.47	977.175	6788.72	6790.02	6788.99	6788.72	6790.29	977.175	9659.23	9661.11	9659.64	9659.23	9661.51	977.175	5347.17	5348.24	5347.41	5347.17	5348.48
977.15	9651.42	9652.67	9651.8	9651.42	9653.05	977.15	6794.2	6795.5	6794.47	6794.2	6795.77	977.15	9654.93	9656.8	9655.33	9654.93	9657.2	977.15	5345.58	5346.65	5345.82	5345.58	5346.9
977.125	9653.77	9655.02	9654.15	9653.77	9655.4	977.125	6795.97	6797.27	6796.25	6795.97	6797.55	977.125	9661.15	9663.03	9661.56	9661.15	9663.43	977.125	5352.2	5353.27	5352.45	5352.2	5353.52
977.1	9660.32	9661.57	9660.7	9660.32	9661.95	977.1	6798.79	6800.1	6799.07	6798.79	6800.37	977.1	9672.94	9674.82	9673.34	9672.94	9675.22	977.1	5355.52	5356.6	5355.77	5355.52	5356.84
977.075	9669.44	9670.69	9669.82	9669.44	9671.07	977.075	6802.18	6803.49	6802.46	6802.18	6803.77	977.075	9681.19	9683.07	9681.59	9681.19	9683.47	977.075	5363.31	5364.39	5363.56	5363.31	5364.63
977.05	9663.69	9664.94	9664.07	9663.69	9665.32	977.05	6810.32	6811.63	6810.6	6810.32	6811.9	977.05	9683.2	9685.09	9683.61	9683.2	9685.49	977.05	5365.05	5366.13	5365.29	5365.05	5366.37
977.025	9659.55	9660.8	9659.93	9659.55	9661.18	977.025	6813.29	6814.6	6813.57	6813.29	6814.87	977.025	9691.41	9693.3	9691.81	9691.41	9693.7	977.025	5364.05	5365.13	5364.29	5364.05	5365.37
977	9666.74	9667.99	9667.12	9666.74	9668.37	977	6814.12	6815.43	6814.4	6814.12	6815.71	977	9694.92	9696.8	9695.32	9694.92	9697.21	977	5370.26	5371.34	5370.51	5370.26	5371.59
976.975	9662.82	9664.08	9663.2	9662.82	9664.46	976.975	6811.67	6812.98	6811.95	6811.67	6813.26	976.975	9701.81	9703.7	9702.22	9701.81	9704.1	976.975	5372.32	5373.4	5372.57	5372.32	5373.65
976.95	9663.16	9664.41	9663.54	9663.16	9664.8	976.95	6818.35	6819.67	6818.63	6818.35	6819.95	976.95	9707.11	9709	9707.51	9707.11	9709.4	976.95	5373.67	5374.75	5373.91	5373.67	5375
976.925	9666.98	9668.24	9667.36	9666.98	9668.62	976.925	6821.98	6823.29	6822.26	6821.98	6823.57	976.925	9703.42	9705.31	9703.83	9703.42	9705.72	976.925	5371.92	5373	5372.17	5371.92	5373.25
976.9	9669.29	9670.55	9669.67	9669.29	9670.93	976.9	6818.86	6820.18	6819.14	6818.86	6820.46	976.9	9708.86	9710.76	9709.27	9708.86	9711.17	976.9	5379.72	5380.81	5379.97	5379.72	5381.05
976.875	9673.01	9674.27	9673.39	9673.01	9674.65	976.875	6823.19	6824.51	6823.47	6823.19	6824.79	976.875	9715.66	9717.56	9716.07	9715.66	9717.97	976.875	5380.16	5381.25	5380.41	5380.16	5381.49
976.85	9682.03	9683.3	9682.42	9682.03	9683.68	976.85	6828.46	6829.78	6828.74	6828.46	6830.06	976.85	9720.98	9722.88	9721.39	9720.98	9723.29	976.85	5382.57	5383.66	5382.82	5382.57	5383.91
976.825	9689.33	9690.6	9689.72	9689.33	9690.98	976.825	6829.83	6831.15	6830.11	6829.83	6831.43	976.825	9726.86	9728.76	9727.27	9726.86	9729.17	976.825	5389.03	5390.12	5389.28	5389.03	5390.37
976.8	9703.31	9704.57	9703.69	9703.31	9704.96	976.8	6833.96	6835.28	6834.24	6833.96	6835.56	976.8	9733.17	9735.07	9733.58	9733.17	9735.48	976.8	5393.03	5394.12	5393.28	5393.03	5394.37
976.775	9709.85	9711.12	9710.23	9709.85	9711.5	976.775	6843.74	6845.07	6844.03	6843.74	6845.35	976.775	9742.18	9744.09	9742.59	9742.18	9744.49	976.775	5395.72	5396.81	5395.96	5395.72	5397.05
976.75	9711.15	9712.42	9711.53	9711.15	9712.8	976.75	6847.15	6848.47	6847.43	6847.15	6848.75	976.75	9748.46	9750.37	9748.87	9748.46	9750.78	976.75	5393.71	5394.8	5393.96	5393.71	5395.05
976.725	9709.51	9710.78	9709.89	9709.51	9711.16	976.725	6852.99	6854.31	6853.27	6852.99	6854.59	976.725	9756.51	9758.42	9756.92	9756.51	9758.83	976.725	5392.51	5393.6	5392.76	5392.51	5393.85
976.7	9715.51	9716.78	9715.89	9715.51	9717.17	976.7	6858.86	6860.18	6859.14	6858.86	6860.47	976.7	9762.91	9764.82	9763.32	9762.91	9765.23	976.7	5391.09	5392.19	5391.34	5391.09	5392.43
976.675	9722.94	9724.21	9723.32	9722.94	9724.6	976.675	6858.78	6860.11	6859.07	6858.78	6860.39	976.675	9765.38	9767.29	9765.79	9765.38	9767.7	976.675	5397.54	5398.63	5397.78	5397.54	5398.88
976.65	9728.55	9729.82	9728.93	9728.55	9730.21	976.65	6854.73	6856.06	6855.01	6854.73	6856.34	976.65	9766.64	9768.56	9767.05	9766.64	9768.97	976.65	5399.94	5401.03	5400.18	5399.94	5401.28
976.625	9737.34	9738.62	9737.73	9737.34	9739.01	976.625	6858.4	6859.73	6858.69	6858.4	6860.02	976.625	9777.47	9779.39	9777.88	9777.47	9779.8	976.625	5395.31	5396.41	5395.56	5395.31	5396.66
976.6	9741.9	9743.18	9742.28	9741.9	9743.56	976.6	6852.99	6854.32	6853.27	6852.99	6854.6	976.6	9778.77	9780.69	9779.18	9778.77	9781.1	976.6	5400.26	5401.35	5400.5	5400.26	5401.6
976.575	9743.3	9744.58	9743.69	9743.3	9744.97	976.575	6851.32	6852.66	6851.61	6851.32	6852.94	976.575	9782.25	9784.18	9782.66	9782.25	9784.59	976.575	5395.39	5396.49	5395.64	5395.39	5396.74
976.55	9747.6	9748.88	9747.99	9747.6	9749.27	976.55	6855.56	6856.9	6855.85	6855.56	6857.18	976.55	9785.27	9787.2	9785.69	9785.27	9787.61	976.55	5390.78	5391.89	5391.03	5390.78	5392.13
976.525	9746.27	9747.55	9746.66	9746.27	9747.94	976.525	6859.17	6860.51	6859.46	6859.17	6860.79	976.525	9795.46	9797.39	9795.87	9795.46	9797.8	976.525	5394.23	5395.33	5394.48	5394.23	5395.58
976.5	9753.61	9754.9	9754	9753.61	9755.29	976.5	6862.89	6864.23	6863.18	6862.89	6864.52	976.5	9807.54	9809.47	9807.95	9807.54	9809.88	976.5	5397.35	5398.46	5397.61	5397.35	5398.71
976.475	9758.14	9759.42	9758.53	9758.14	9759.81	976.475	6861.66	6863.01	6861.95	6861.66	6863.29	976.475	9817.54	9819.48	9817.96	9817.54	9819.89	976.475	5399.76	5400.86	5400.01	5399.76	5401.11
976.45	9756.72	9758.01	9757.11	9756.72	9758.4	976.45	6862.04	6863.38	6862.32	6862.04	6863.66	976.45	9830.11	9832.05	9830.53	9830.11	9832.46	976.45	5397.1	5398.21	5397.36	5397.1	5398.46
976.425	9757.5	9758.79	9757.89	9757.5	9759.18	976.425	6867.4	6868.74	6867.68	6867.4	6869.03	976.425	9834.34	9836.28	9834.76	9834.34	9836.69	976.425	5393.92	5395.03	5394.17	5393.92	5395.28
976.4	9755.95	9757.24	9756.34	9755.95	9757.63	976.4	6861.61	6862.95	6861.89	6861.61	6863.24	976.4	9833.88	9835.82	9834.29	9833.88	9836.23	976.4	5399.54	5400.65	5399.79	5399.54	5400.9
976.375	9755.22	9756.51	9755.61	9755.22	9756.9	976.375	6857.25	6858.6	6857.54	6857.25	6858.88	976.375	9835.64	9837.58	9836.06	9835.64	9838	976.375	5403.08	5404.19	5403.34	5403.08	5404.45
976.35	9749.94	9751.24	9750.34	9749.94	9751.63	976.35	6857.59	6858.94	6857.88	6857.59	6859.22	976.35	9829.46	9831.4	9829.87	9829.46	9831.82	976.35	5412.83	5413.94	5413.08	5412.83	5414.2
976.325	9742.9	9744.19	9743.29	9742.9	9744.58	976.325	6859.98	6861.33	6860.27	6859.98	6861.62	976.325	9825.75	9827.69	9826.16	9825.75	9828.11	976.325	5415.3	5416.42	5415.55	5415.3	5416.67
976.3	9736.75	9738.04	9737.14	9736.75	9738.44	976.3	6862.52	6863.87	6862.81	6862.52	6864.16	976.3	9824.1	9826.05	9824.52	9824.1	9826.47	976.3	5410.86	5411.98	5411.11	5410.86	5412.23
976.275	9736.01	9737.31	9736.4	9736.01	9737.7	976.275	6866.99	6868.34	6867.27	6866.99	6868.63	976.275	9825.96	9827.91	9826.37	9825.96	9828.32	976.275	5415.53	5416.64	5415.78	5415.53	5416.9
976.25	9732.75	9734.05	9733.14	9732.75	9734.44	976.25	6875.01	6876.37	6875.3	6875.01	6876.65	976.25	9820.63	9822.59	9821.05	9820.63	9823	976.25	5420.57	5421.69	5420.82	5420.57	5421.94
976.225	9735.2	9736.5	9735.59	9735.2	9736.89	976.225	6881.52	6882.87	6881.8	6881.52	6883.16	976.225	9813.85	9815.8	9814.27	9813.85	9816.22	976.225	5426.54	5427.66	5426.79	5426.54	5427.91
976.2	9743.02	9744.32	9743.41	9743.02	9744.71	976.2	6886.93	6888.29	6887.22	6886.93	6888.57	976.2	9806.73	9808.69	9807.15	9806.73	9809.1	976.2	5427.19	5428.31	5427.45	5427.19	5428.57
976.175	9754.54	9755.85	9754.94	9754.54	9756.24	976.175	6890.68	6892.04	6890.97	6890.68	6892.33	976.175	9807.94	9809.9	9808.36	9807.94	9810.32	976.175	5427.08	5428.21	5427.34	5427.08	5428.46
976.15	9752.72	9754.02	9753.11	9752.72	9754.42	976.15	6892.79	6894.15	6893.08	6892.79	6894.44	976.15	9811.61	9813.57	9812.03	9811.61	9813.99	976.15	5440.13	5441.25	5440.38	5440.13	5441.51
976.125	9752.68	9753.99	9753.08	9752.68	9754.39	976.125	6894.47	6895.83	6894.76	6894.47	6896.12	976.125	9809.44	9811.4	9809.86	9809.44	9811.82	976.125	5446.08	5447.2	5446.33	5446.08	5447.46
976.1	9756.49	9757.79	9756.88	9756.49	9758.19	976.1	6892.81	6894.18	6893.1	6892.81	6894.46	976.1	9801.12	9803.08	9801.54	9801.12	9803.5	976.1	5450.51	5451.63	5450.76	5450.51	5451.89
976.075	9759.3	9760.61	9759.69	9759.3	9761	976.075	6894.36	6895.73	6894.65	6894.36	6896.02	976.075	9809.23	9811.2	9809.65	9809.23	9811.62	976.075	5449.82	5450.95	5450.08	5449.82	5451.2
976.05	9761.9	9763.21	9762.3	9761.9	9763.61	976.05	6900.59	6901.96	6900.88	6900.59	6902.25	976.05	9821.58	9823.55	9822	9821.58	9823.97	976.05	5446.01	5447.13	5446.26	5446.01	5447.39
976.025	9756.57	9757.88	9756.97	9756.57	9758.28	976.025	6901.61	6902.98	6901.9	6901.61	6903.27	976.025	9815.11	9817.08	9815.53	9815.11	9817.5	976.025	5444.29	5445.42	5444.55	5444.29	5445.68
976	9755.44	9756.75	9755.83	9755.44	9757.15	976	6901.94	6903.31	6902.23	6901.94	6903.6	976	9817.32	9819.29	9817.74	9817.32	9819.72	976	5443.87	5445	5444.13	5443.87	5445.26
975.975	9756.54	9757.85	9756.94	9756.54	9758.25	975.975	6904.09	6905.46	6904.38	6904.09	6905.75	975.975	9821.87	9823.85	9822.29	9821.87	9824.27	975.975	5443.54	5444.67	5443.8	5443.54	5444.93
975.95	9761.76	9763.08	9762.16	9761.76	9763.48	975.95	6905.21	6906.59	6905.5	6905.21	6906.88	975.95	9823.88	9825.86	9824.3	9823.88	9826.28	975.95	5449.96	5451.09	5450.21	5449.96	5451.35
975.925	9767.97	9769.29	9768.37	9767.97	9769.69	975.925	6903.78	6905.16	6904.07	6903.78	6905.45	975.925	9824.43	9826.41	9824.85	9824.43	9826.84	975.925	5461.14	5462.27	5461.39	5461.14	5462.53
975.9	9783.82	9785.14	9784.22	9783.82	9785.54	975.9	6907.92	6909.29	6908.21	6907.92	6909.58	975.9	9827.05	9829.04	9827.48	9827.05	9829.46	975.9	5466.34	5467.47	5466.6	5466.34	5467.73
975.875	9780.34	9781.66	9780.74	9780.34	9782.06	975.875	6907.51	6908.89	6907.8	6907.51	6909.18	975.875	9831.86	9833.85	9832.28	9831.86	9834.27	975.875	5466.68	5467.81	5466.93	5466.68	5468.07
975.85	9782.19	9783.51	9782.59	9782.19	9783.91	975.85	6906.17	6907.55	6906.46	6906.17	6907.84	975.85	9827.2	9829.19	9827.63	9827.2	9829.62	975.85	5468.37	5469.51	5468.63	5468.37	5469.77
975.825	9785.59	9786.92	9785.99	9785.59	9787.32	975.825	6908.65	6910.04	6908.95	6908.65	6910.33	975.825	9824.23	9826.22	9824.65	9824.23	9826.65	975.825	5469.05	5470.19	5469.3	5469.05	5470.44
975.8	9780.07	9781.39	9780.47	9780.07	9781.79	975.8	6914.4	6915.79	6914.7	6914.4	6916.08	975.8	9829.69	9831.68	9830.11	9829.69	9832.1	975.8	5474.7	5475.84	5474.96	5474.7	5476.1
975.775	9775.05	9776.38	9775.45	9775.05	9776.78	975.775	6924.96	6926.34	6925.25	6924.96	6926.64	975.775	9828.16	9830.15	9828.58	9828.16	9830.58	975.775	5480.11	5481.25	5480.36	5480.11	5481.51
975.75	9768.5	9769.83	9768.9	9768.5	9770.23	975.75	6930.57	6931.95	6930.86	6930.57	6932.24	975.75	9840.76	9842.75	9841.18	9840.76	9843.18	975.75	5479.23	5480.37	5479.49	5479.23	5480.63
975.725	9770.65	9771.98	9771.05	9770.65	9772.38	975.725	6937.83	6939.21	6938.12	6937.83	6939.51	975.725	9847.43	9849.43	9847.86	9847.43	9849.86	975.725	5483.66	5484.81	5483.92	5483.66	5485.07
975.7	9769.48	9770.81	9769.88	9769.48	9771.21	975.7	6940.39	6941.78	6940.68	6940.39	6942.07	975.7	9854.74	9856.75	9855.17	9854.74	9857.17	975.7	5488.03	5489.17	5488.29	5488.03	5489.43
975.675	9771.22	9772.56	9771.62	9771.22	9772.96	975.675	6942.46	6943.85	6942.75	6942.46	6944.14	975.675	9865.48	9867.49	9865.91	9865.48	9867.91	975.675	5493.2	5494.34	5493.46	5493.2	5494.6
975.65	9768.5	9769.84	9768.9	9768.5	9770.24	975.65	6940.31	6941.7	6940.6	6940.31	6942	975.65	9862.92	9864.92	9863.34	9862.92	9865.35	975.65	5501.22	5502.36	5501.48	5501.22	5502.62
975.625	9770.96	9772.29	9771.36	9770.96	9772.7	975.625	6949.52	6950.92	6949.82	6949.52	6951.21	975.625	9859.9	9861.91	9860.33	9859.9	9862.34	975.625	5507.37	5508.52	5507.63	5507.37	5508.78
975.6	9773.07	9774.41	9773.47	9773.07	9774.81	975.6	6955.04	6956.44	6955.34	6955.04	6956.74	975.6	9869.98	9871.99	9870.41	9869.98	9872.42	975.6	5513.57	5514.72	5513.83	5513.57	5514.98
975.575	9772.86	9774.2	9773.26	9772.86	9774.6	975.575	6964.48	6965.87	6964.77	6964.48	6966.17	975.575	9885	9887.01	9885.43	9885	9887.44	975.575	5517.69	5518.84	5517.95	5517.69	5519.1
975.55	9791.55	9792.9	9791.96	9791.55	9793.3	975.55	6966.59	6967.99	6966.88	6966.59	6968.28	975.55	9892.03	9894.05	9892.46	9892.03	9894.48	975.55	5520.48	5521.63	5520.74	5520.48	5521.89
975.525	9797.69	9799.03	9798.09	9797.69	9799.43	975.525	6969.98	6971.38	6970.28	6969.98	6971.68	975.525	9899.49	9901.51	9899.92	9899.49	9901.94	975.525	5524.48	5525.64	5524.74	5524.48	5525.9
975.5	9804.31	9805.65	9804.71	9804.31	9806.06	975.5	6970.59	6971.99	6970.88	6970.59	6972.29	975.5	9908.42	9910.44	9908.85	9908.42	9910.87	975.5	5528.88	5530.04	5529.14	5528.88	5530.3
975.475	9811.11	9812.46	9811.52	9811.11	9812.87	975.475	6974.58	6975.98	6974.87	6974.58	6976.28	975.475	9910.73	9912.76	9911.16	9910.73	9913.19	975.475	5538.32	5539.48	5538.58	5538.32	5539.74
975.45	9821.88	9823.23	9822.29	9821.88	9823.63	975.45	6976.16	6977.56	6976.46	6976.16	6977.86	975.45	9906.02	9908.04	9906.45	9906.02	9908.47	975.45	5541.84	5543	5542.1	5541.84	5543.26
975.425	9828.37	9829.72	9828.78	9828.37	9830.13	975.425	6984.23	6985.64	6984.53	6984.23	6985.94	975.425	9911.66	9913.69	9912.09	9911.66	9914.12	975.425	5547.89	5549.05	5548.15	5547.89	5549.31
975.4	9825.95	9827.3	9826.35	9825.95	9827.71	975.4	6990.19	6991.6	6990.49	6990.19	6991.9	975.4	9920.67	9922.7	9921.1	9920.67	9923.13	975.4	5556.12	5557.28	5556.38	5556.12	5557.54
975.375	9827.75	9829.1	9828.16	9827.75	9829.51	975.375	6997.34	6998.76	6997.64	6997.34	6999.05	975.375	9934.02	9936.05	9934.45	9934.02	9936.49	975.375	5564.69	5565.85	5564.95	5564.69	5566.11
975.35	9830.19	9831.54	9830.6	9830.19	9831.95	975.35	7001.41	7002.82	7001.71	7001.41	7003.12	975.35	9935.9	9937.94	9936.33	9935.9	9938.37	975.35	5567.93	5569.09	5568.19	5567.93	5569.36
975.325	9833.86	9835.22	9834.27	9833.86	9835.63	975.325	6999.75	7001.17	7000.05	6999.75	7001.46	975.325	9933.8	9935.84	9934.24	9933.8	9936.27	975.325	5566.53	5567.7	5566.79	5566.53	5567.96
975.3	9836.82	9838.18	9837.23	9836.82	9838.59	975.3	7001.14	7002.56	7001.44	7001.14	7002.86	975.3	9939.53	9941.57	9939.96	9939.53	9942.01	975.3	5566.27	5567.44	5566.53	5566.27	5567.7
975.275	9849.14	9850.5	9849.55	9849.14	9850.91	975.275	7004.19	7005.61	7004.49	7004.19	7005.91	975.275	9939.37	9941.41	9939.8	9939.37	9941.85	975.275	5568.05	5569.22	5568.31	5568.05	5569.48
975.25	9862.08	9863.45	9862.49	9862.08	9863.86	975.25	7001.57	7002.99	7001.87	7001.57	7003.29	975.25	9948.69	9950.73	9949.12	9948.69	9951.17	975.25	5570.31	5571.48	5570.57	5570.31	5571.74
975.225	9867.46	9868.82	9867.87	9867.46	9869.23	975.225	7000.72	7002.14	7001.02	7000.72	7002.44	975.225	9959.09	9961.13	9959.52	9959.09	9961.57	975.225	5568.72	5569.89	5568.98	5568.72	5570.15
975.2	9879.25	9880.62	9879.66	9879.25	9881.03	975.2	7008.25	7009.67	7008.55	7008.25	7009.97	975.2	9967.67	9969.73	9968.11	9967.67	9970.16	975.2	5571.33	5572.51	5571.6	5571.33	5572.77
975.175	9891.57	9892.94	9891.99	9891.57	9893.35	975.175	7013.84	7015.26	7014.14	7013.84	7015.56	975.175	9966.27	9968.32	9966.7	9966.27	9968.76	975.175	5572.77	5573.94	5573.03	5572.77	5574.21
975.15	9896.52	9897.89	9896.93	9896.52	9898.3	975.15	7018.5	7019.92	7018.8	7018.5	7020.22	975.15	9972.76	9974.82	9973.2	9972.76	9975.25	975.15	5572.18	5573.35	5572.44	5572.18	5573.62
975.125	9905.02	9906.39	9905.43	9905.02	9906.8	975.125	7026.57	7028	7026.87	7026.57	7028.3	975.125	9975.76	9977.81	9976.19	9975.76	9978.25	975.125	5568.35	5569.53	5568.62	5568.35	5569.79
975.1	9911.88	9913.25	9912.29	9911.88	9913.67	975.1	7028.94	7030.37	7029.24	7028.94	7030.67	975.1	9981.49	9983.55	9981.93	9981.49	9983.99	975.1	5564.86	5566.04	5565.13	5564.86	5566.31
975.075	9924.5	9925.88	9924.92	9924.5	9926.29	975.075	7036.11	7037.54	7036.41	7036.11	7037.84	975.075	9993.33	9995.39	9993.76	9993.33	9995.83	975.075	5564.86	5566.04	5565.13	5564.86	5566.31
975.05	9925.95	9927.32	9926.36	9925.95	9927.74	975.05	7042.68	7044.11	7042.98	7042.68	7044.41	975.05	9996.14	9998.21	9996.58	9996.14	9998.64	975.05	5565.25	5566.43	5565.52	5565.25	5566.7
975.025	9932.42	9933.79	9932.83	9932.42	9934.2	975.025	7043.95	7045.38	7044.25	7043.95	7045.68	975.025	10010.6	10012.6	10011	10010.6	10013.1	975.025	5564.07	5565.25	5564.34	5564.07	5565.52
975	9932.21	9933.59	9932.62	9932.21	9934	975	7047	7048.44	7047.3	7047	7048.74	975	10020.6	10022.7	10021	10020.6	10023.1	975	5561.01	5562.19	5561.28	5561.01	5562.46
974.975	9938.55	9939.93	9938.97	9938.55	9940.34	974.975	7051.51	7052.95	7051.81	7051.51	7053.25	974.975	10027.9	10029.9	10028.3	10027.9	10030.4	974.975	5561.59	5562.78	5561.86	5561.59	5563.04
974.95	9945.89	9947.27	9946.3	9945.89	9947.69	974.95	7050.48	7051.92	7050.79	7050.48	7052.22	974.95	10039.2	10041.2	10039.6	10039.2	10041.7	974.95	5562.24	5563.43	5562.51	5562.24	5563.7
974.925	9956.08	9957.46	9956.49	9956.08	9957.88	974.925	7052.45	7053.89	7052.76	7052.45	7054.2	974.925	10043.3	10045.4	10043.8	10043.3	10045.9	974.925	5561.52	5562.71	5561.79	5561.52	5562.98
974.9	9968.79	9970.17	9969.2	9968.79	9970.59	974.9	7055.46	7056.91	7055.77	7055.46	7057.21	974.9	10051.5	10053.6	10051.9	10051.5	10054	974.9	5559.07	5560.26	5559.34	5559.07	5560.53
974.875	9978.36	9979.75	9978.78	9978.36	9980.16	974.875	7059.21	7060.65	7059.51	7059.21	7060.96	974.875	10061.5	10063.6	10061.9	10061.5	10064	974.875	5556.71	5557.9	5556.98	5556.71	5558.17
974.85	9985.55	9986.93	9985.96	9985.55	9987.35	974.85	7055.33	7056.78	7055.64	7055.33	7057.08	974.85	10070.8	10072.9	10071.3	10070.8	10073.3	974.85	5558.21	5559.41	5558.48	5558.21	5559.67
974.825	9993.32	9994.71	9993.74	9993.32	9995.13	974.825	7062.61	7064.06	7062.92	7062.61	7064.36	974.825	10076.5	10078.6	10077	10076.5	10079.1	974.825	5557.14	5558.34	5557.41	5557.14	5558.61
974.8	10005.7	10007.1	10006.2	10005.7	10007.6	974.8	7066.98	7068.43	7067.29	7066.98	7068.74	974.8	10079.1	10081.1	10079.5	10079.1	10081.6	974.8	5561.44	5562.64	5561.71	5561.44	5562.91
974.775	10018.3	10019.7	10018.7	10018.3	10020.1	974.775	7066.53	7067.98	7066.84	7066.53	7068.29	974.775	10086.2	10088.3	10086.7	10086.2	10088.8	974.775	5568.04	5569.24	5568.31	5568.04	5569.51
974.75	10028.7	10030.1	10029.1	10028.7	10030.5	974.75	7063.26	7064.71	7063.57	7063.26	7065.02	974.75	10088.1	10090.2	10088.5	10088.1	10090.6	974.75	5566.79	5567.98	5567.05	5566.79	5568.25
974.725	10037.5	10038.9	10038	10037.5	10039.4	974.725	7065.06	7066.51	7065.36	7065.06	7066.82	974.725	10091.7	10093.8	10092.1	10091.7	10094.2	974.725	5565.02	5566.22	5565.29	5565.02	5566.49
974.7	10041.4	10042.8	10041.8	10041.4	10043.2	974.7	7069.34	7070.8	7069.65	7069.34	7071.11	974.7	10093.8	10095.9	10094.2	10093.8	10096.3	974.7	5566.87	5568.07	5567.14	5566.87	5568.34
974.675	10047.7	10049.1	10048.1	10047.7	10049.5	974.675	7072.8	7074.26	7073.11	7072.8	7074.56	974.675	10090.2	10092.3	10090.6	10090.2	10092.7	974.675	5565.14	5566.34	5565.41	5565.14	5566.61
974.65	10058	10059.4	10058.4	10058	10059.8	974.65	7072.85	7074.31	7073.15	7072.85	7074.61	974.65	10088.1	10090.2	10088.5	10088.1	10090.6	974.65	5574.42	5575.63	5574.69	5574.42	5575.9
974.625	10062.5	10063.9	10062.9	10062.5	10064.3	974.625	7077.77	7079.23	7078.07	7077.77	7079.53	974.625	10090.2	10092.3	10090.6	10090.2	10092.7	974.625	5576.93	5578.13	5577.2	5576.93	5578.4
974.6	10066.9	10068.3	10067.4	10066.9	10068.8	974.6	7084.03	7085.49	7084.34	7084.03	7085.8	974.6	10089.6	10091.7	10090	10089.6	10092.1	974.6	5579.82	5581.03	5580.09	5579.82	5581.3
974.575	10077.6	10079	10078	10077.6	10079.4	974.575	7090.62	7092.08	7090.92	7090.62	7092.39	974.575	10095.1	10097.2	10095.6	10095.1	10097.7	974.575	5575.25	5576.46	5575.52	5575.25	5576.73
974.55	10085.4	10086.8	10085.8	10085.4	10087.2	974.55	7094.87	7096.34	7095.18	7094.87	7096.65	974.55	10094.1	10096.2	10094.6	10094.1	10096.7	974.55	5578.1	5579.31	5578.37	5578.1	5579.58
974.525	10091.9	10093.3	10092.3	10091.9	10093.7	974.525	7100.25	7101.72	7100.56	7100.25	7102.03	974.525	10096.4	10098.5	10096.9	10096.4	10099	974.525	5580.8	5582.01	5581.07	5580.8	5582.29
974.5	10102.4	10103.9	10102.9	10102.4	10104.3	974.5	7103.59	7105.06	7103.9	7103.59	7105.37	974.5	10095	10097.1	10095.4	10095	10097.5	974.5	5583.38	5584.59	5583.65	5583.38	5584.86
974.475	10110.6	10112	10111	10110.6	10112.4	974.475	7107.45	7108.92	7107.76	7107.45	7109.23	974.475	10091.4	10093.5	10091.8	10091.4	10094	974.475	5582.81	5584.02	5583.08	5582.81	5584.3
974.45	10115.6	10117	10116	10115.6	10117.4	974.45	7107.73	7109.21	7108.04	7107.73	7109.52	974.45	10092.4	10094.5	10092.8	10092.4	10094.9	974.45	5579.25	5580.47	5579.53	5579.25	5580.74
974.425	10126.4	10127.8	10126.8	10126.4	10128.3	974.425	7106.32	7107.79	7106.63	7106.32	7108.1	974.425	10093.7	10095.8	10094.2	10093.7	10096.3	974.425	5581.37	5582.59	5581.64	5581.37	5582.86
974.4	10130.5	10132	10131	10130.5	10132.4	974.4	7111	7112.48	7111.31	7111	7112.79	974.4	10085.1	10087.3	10085.6	10085.1	10087.7	974.4	5589.42	5590.64	5589.69	5589.42	5590.91
974.375	10141.1	10142.5	10141.5	10141.1	10142.9	974.375	7106.06	7107.54	7106.37	7106.06	7107.85	974.375	10088.6	10090.8	10089.1	10088.6	10091.2	974.375	5590.35	5591.57	5590.62	5590.35	5591.84
974.35	10147.4	10148.8	10147.8	10147.4	10149.2	974.35	7105.99	7107.47	7106.3	7105.99	7107.78	974.35	10086	10088.1	10086.5	10086	10088.6	974.35	5592.06	5593.28	5592.33	5592.06	5593.55
974.325	10153.7	10155.1	10154.1	10153.7	10155.6	974.325	7111.78	7113.26	7112.09	7111.78	7113.57	974.325	10096.3	10098.5	10096.8	10096.3	10098.9	974.325	5594.69	5595.92	5594.97	5594.69	5596.19
974.3	10161.1	10162.5	10161.5	10161.1	10163	974.3	7123.68	7125.16	7123.99	7123.68	7125.48	974.3	10097.4	10099.6	10097.9	10097.4	10100	974.3	5595.83	5597.06	5596.11	5595.83	5597.33
974.275	10168.5	10169.9	10168.9	10168.5	10170.3	974.275	7128.28	7129.76	7128.59	7128.28	7130.08	974.275	10096.4	10098.6	10096.9	10096.4	10099	974.275	5599.08	5600.31	5599.35	5599.08	5600.58
974.25	10183.6	10185.1	10184.1	10183.6	10185.5	974.25	7133.9	7135.39	7134.22	7133.9	7135.7	974.25	10102.9	10105.1	10103.4	10102.9	10105.5	974.25	5599.59	5600.81	5599.86	5599.59	5601.09
974.225	10194.3	10195.8	10194.8	10194.3	10196.2	974.225	7148.3	7149.79	7148.61	7148.3	7150.1	974.225	10106	10108.1	10106.5	10106	10108.6	974.225	5603.8	5605.03	5604.08	5603.8	5605.31
974.2	10199	10200.4	10199.4	10199	10200.8	974.2	7160.04	7161.53	7160.35	7160.04	7161.84	974.2	10107	10109.1	10107.4	10107	10109.6	974.2	5608.4	5609.63	5608.67	5608.4	5609.9
974.175	10204.5	10206	10205	10204.5	10206.4	974.175	7169.91	7171.4	7170.22	7169.91	7171.71	974.175	10107.7	10109.9	10108.2	10107.7	10110.3	974.175	5611.17	5612.4	5611.44	5611.17	5612.67
974.15	10208.7	10210.2	10209.2	10208.7	10210.6	974.15	7174.35	7175.85	7174.67	7174.35	7176.16	974.15	10110	10112.1	10110.4	10110	10112.6	974.15	5614.21	5615.44	5614.49	5614.21	5615.72
974.125	10210.1	10211.5	10210.5	10210.1	10211.9	974.125	7176.86	7178.35	7177.17	7176.86	7178.67	974.125	10112	10114.2	10112.5	10112	10114.7	974.125	5612.33	5613.57	5612.61	5612.33	5613.84
974.1	10215.6	10217.1	10216.1	10215.6	10217.5	974.1	7187.22	7188.72	7187.54	7187.22	7189.04	974.1	10117.8	10119.9	10118.2	10117.8	10120.4	974.1	5614.09	5615.32	5614.36	5614.09	5615.6
974.075	10212.4	10213.8	10212.8	10212.4	10214.3	974.075	7199.15	7200.65	7199.47	7199.15	7200.97	974.075	10129.6	10131.8	10130.1	10129.6	10132.2	974.075	5623.82	5625.06	5624.1	5623.82	5625.33
974.05	10209.1	10210.5	10209.5	10209.1	10210.9	974.05	7206.8	7208.3	7207.11	7206.8	7208.62	974.05	10134.2	10136.4	10134.7	10134.2	10136.9	974.05	5629.98	5631.22	5630.25	5629.98	5631.49
974.025	10216.7	10218.2	10217.2	10216.7	10218.6	974.025	7211.61	7213.11	7211.92	7211.61	7213.43	974.025	10137.1	10139.2	10137.5	10137.1	10139.7	974.025	5627.63	5628.87	5627.91	5627.63	5629.15
974	10227.4	10228.8	10227.8	10227.4	10229.3	974	7219.3	7220.81	7219.62	7219.3	7221.12	974	10137.2	10139.4	10137.7	10137.2	10139.9	974	5631.09	5632.33	5631.37	5631.09	5632.61
973.975	10239.7	10241.1	10240.1	10239.7	10241.6	973.975	7227.34	7228.85	7227.65	7227.34	7229.16	973.975	10143	10145.2	10143.5	10143	10145.7	973.975	5639.01	5640.25	5639.28	5639.01	5640.53
973.95	10245.8	10247.2	10246.2	10245.8	10247.7	973.95	7228.33	7229.83	7228.64	7228.33	7230.15	973.95	10153.4	10155.6	10153.8	10153.4	10156	973.95	5635.67	5636.91	5635.95	5635.67	5637.19
973.925	10250.2	10251.7	10250.7	10250.2	10252.1	973.925	7235.69	7237.2	7236.01	7235.69	7237.52	973.925	10154.5	10156.7	10155	10154.5	10157.2	973.925	5641.06	5642.31	5641.34	5641.06	5642.59
973.9	10255	10256.5	10255.5	10255	10256.9	973.9	7247.37	7248.88	7247.68	7247.37	7249.2	973.9	10154	10156.2	10154.5	10154	10156.7	973.9	5646.57	5647.82	5646.85	5646.57	5648.1
973.875	10264.9	10266.4	10265.4	10264.9	10266.8	973.875	7259.55	7261.06	7259.87	7259.55	7261.38	973.875	10158.8	10161	10159.3	10158.8	10161.5	973.875	5649.47	5650.72	5649.75	5649.47	5651
973.85	10275.5	10277	10276	10275.5	10277.4	973.85	7261.01	7262.53	7261.33	7261.01	7262.85	973.85	10167.1	10169.3	10167.6	10167.1	10169.8	973.85	5655.43	5656.68	5655.71	5655.43	5656.96
973.825	10293.6	10295.1	10294.1	10293.6	10295.5	973.825	7269.71	7271.23	7270.03	7269.71	7271.55	973.825	10168.4	10170.6	10168.9	10168.4	10171.1	973.825	5657.67	5658.93	5657.95	5657.67	5659.21
973.8	10304.3	10305.8	10304.7	10304.3	10306.2	973.8	7276.24	7277.76	7276.56	7276.24	7278.08	973.8	10167	10169.2	10167.5	10167	10169.7	973.8	5660.94	5662.19	5661.22	5660.94	5662.47
973.775	10306	10307.4	10306.4	10306	10307.9	973.775	7284.68	7286.2	7285	7284.68	7286.52	973.775	10171.8	10174	10172.3	10171.8	10174.4	973.775	5668.46	5669.71	5668.74	5668.46	5670
973.75	10315.9	10317.4	10316.4	10315.9	10317.8	973.75	7286.57	7288.09	7286.89	7286.57	7288.41	973.75	10172	10174.2	10172.5	10172	10174.7	973.75	5672.66	5673.92	5672.94	5672.66	5674.2
973.725	10329.4	10330.8	10329.8	10329.4	10331.3	973.725	7297.2	7298.73	7297.52	7297.2	7299.05	973.725	10169.2	10171.4	10169.7	10169.2	10171.9	973.725	5678.07	5679.33	5678.35	5678.07	5679.61
973.7	10339.6	10341.1	10340.1	10339.6	10341.5	973.7	7305.97	7307.49	7306.29	7305.97	7307.81	973.7	10175.5	10177.7	10175.9	10175.5	10178.1	973.7	5678.01	5679.27	5678.29	5678.01	5679.55
973.675	10349.3	10350.8	10349.7	10349.3	10351.2	973.675	7313.88	7315.41	7314.2	7313.88	7315.73	973.675	10188.8	10191	10189.3	10188.8	10191.5	973.675	5678.95	5680.21	5679.23	5678.95	5680.49
973.65	10355.5	10357	10356	10355.5	10357.4	973.65	7315.88	7317.41	7316.2	7315.88	7317.73	973.65	10193.3	10195.5	10193.7	10193.3	10195.9	973.65	5683.28	5684.55	5683.56	5683.28	5684.83
973.625	10365.8	10367.3	10366.2	10365.8	10367.7	973.625	7321.56	7323.09	7321.88	7321.56	7323.42	973.625	10194.2	10196.4	10194.6	10194.2	10196.8	973.625	5685.25	5686.51	5685.53	5685.25	5686.79
973.6	10385.5	10387	10386	10385.5	10387.4	973.6	7331.03	7332.57	7331.36	7331.03	7332.89	973.6	10196.6	10198.8	10197.1	10196.6	10199.3	973.6	5685.76	5687.03	5686.05	5685.76	5687.31
973.575	10396.4	10397.9	10396.8	10396.4	10398.3	973.575	7343.66	7345.2	7343.99	7343.66	7345.52	973.575	10203.9	10206.1	10204.3	10203.9	10206.6	973.575	5682.7	5683.97	5682.99	5682.7	5684.25
973.55	10412.9	10414.3	10413.3	10412.9	10414.8	973.55	7358.62	7360.16	7358.94	7358.62	7360.48	973.55	10220.2	10222.5	10220.7	10220.2	10222.9	973.55	5687.91	5689.18	5688.19	5687.91	5689.46
973.525	10422.1	10423.5	10422.5	10422.1	10424	973.525	7370.68	7372.22	7371	7370.68	7372.54	973.525	10225.9	10228.1	10226.3	10225.9	10228.6	973.525	5695.04	5696.31	5695.32	5695.04	5696.6
973.5	10428.8	10430.3	10429.3	10428.8	10430.7	973.5	7376.31	7377.86	7376.64	7376.31	7378.18	973.5	10238.8	10241	10239.3	10238.8	10241.5	973.5	5699.44	5700.71	5699.72	5699.44	5700.99
973.475	10435.1	10436.5	10435.5	10435.1	10437	973.475	7392.82	7394.37	7393.14	7392.82	7394.69	973.475	10243.1	10245.3	10243.6	10243.1	10245.8	973.475	5704.75	5706.03	5705.04	5704.75	5706.31
973.45	10440.7	10442.2	10441.2	10440.7	10442.7	973.45	7413.76	7415.31	7414.08	7413.76	7415.63	973.45	10250.9	10253.1	10251.3	10250.9	10253.6	973.45	5707.83	5709.11	5708.11	5707.83	5709.39
973.425	10453.5	10455	10453.9	10453.5	10455.4	973.425	7425.99	7427.54	7426.32	7425.99	7427.86	973.425	10262.7	10264.9	10263.1	10262.7	10265.4	973.425	5712.76	5714.04	5713.05	5712.76	5714.32
973.4	10460.2	10461.7	10460.7	10460.2	10462.2	973.4	7437.11	7438.66	7437.44	7437.11	7438.99	973.4	10277.6	10279.9	10278.1	10277.6	10280.3	973.4	5716.94	5718.22	5717.22	5716.94	5718.5
973.375	10477.8	10479.2	10478.2	10477.8	10479.7	973.375	7444.12	7445.67	7444.45	7444.12	7446	973.375	10290.7	10292.9	10291.1	10290.7	10293.4	973.375	5720.77	5722.05	5721.05	5720.77	5722.33
973.35	10488.9	10490.4	10489.4	10488.9	10490.8	973.35	7448.53	7450.08	7448.85	7448.53	7450.41	973.35	10304.7	10306.9	10305.1	10304.7	10307.4	973.35	5725.13	5726.41	5725.42	5725.13	5726.7
973.325	10501.4	10502.9	10501.9	10501.4	10503.4	973.325	7463.27	7464.83	7463.6	7463.27	7465.15	973.325	10315.6	10317.9	10316.1	10315.6	10318.3	973.325	5727.84	5729.12	5728.12	5727.84	5729.41
973.3	10511.2	10512.6	10511.6	10511.2	10513.1	973.3	7468.39	7469.95	7468.72	7468.39	7470.28	973.3	10321.9	10324.1	10322.3	10321.9	10324.6	973.3	5727.29	5728.57	5727.57	5727.29	5728.86
973.275	10529.1	10530.6	10529.6	10529.1	10531.1	973.275	7474.06	7475.62	7474.38	7474.06	7475.94	973.275	10335.2	10337.4	10335.7	10335.2	10337.9	973.275	5732.32	5733.61	5732.61	5732.32	5733.9
973.25	10537.9	10539.4	10538.3	10537.9	10539.8	973.25	7486.51	7488.07	7486.83	7486.51	7488.39	973.25	10337.4	10339.6	10337.8	10337.4	10340.1	973.25	5736.22	5737.51	5736.51	5736.22	5737.8
973.225	10557.7	10559.2	10558.1	10557.7	10559.6	973.225	7497.92	7499.48	7498.25	7497.92	7499.81	973.225	10346.2	10348.4	10346.6	10346.2	10348.9	973.225	5740.69	5741.98	5740.98	5740.69	5742.27
973.2	10570.5	10572	10571	10570.5	10572.5	973.2	7509.64	7511.2	7509.97	7509.64	7511.53	973.2	10358.6	10360.9	10359.1	10358.6	10361.4	973.2	5742.88	5744.17	5743.17	5742.88	5744.46
973.175	10587.3	10588.8	10587.7	10587.3	10589.3	973.175	7528.37	7529.94	7528.7	7528.37	7530.27	973.175	10361.1	10363.4	10361.6	10361.1	10363.9	973.175	5747.96	5749.25	5748.25	5747.96	5749.54
973.15	10600.7	10602.2	10601.1	10600.7	10602.6	973.15	7541.07	7542.64	7541.4	7541.07	7542.97	973.15	10372.3	10374.6	10372.8	10372.3	10375.1	973.15	5753.7	5754.99	5753.99	5753.7	5755.28
[truncated: 2,124 more rows]

## Sheet: Fig.3b
Figure 3b	In-situ XPS spectra of O 1s
[truncated: 803 more rows]

## Sheet: Fig.3c
Figure 3c	O2-TPD from LaPrO3+x and LaPrO3+x@Li2CO3 with different Li2CO3 loadings
[truncated: 7,740 more rows]

[truncated: 13 more sheets: Fig.3d, Fig.4b, Fig.4c, Fig.4e, Fig.4f, Fig.5a, Fig.5b, Fig.5c, Fig.5d, Fig.6a, Fig.6b, Fig.6c, Fig.6d]
